# Supplementary material for: Cambaloid millipedes of Tasmania, Australia, with remarks on family-level classification and descriptions of two new genera and four new species (Diplopoda, Spirostreptida)
Source: Zookeys. 2019 Mar 5;827:1–17. doi: 10.3897/zookeys.827.32969 (PMC6414470; doi:10.3897/zookeys.827.32969)
Supplement: XML Treatment for Tasmanocambala [file zookeys.827.32969-treatment1.xml]

<!DOCTYPE tp:taxon-treatment
  PUBLIC "-//TaxonX//DTD Taxonomic Treatment Publishing DTD v0 20100105//EN" "tax-treatment-NSO.dtd">
<tp:taxon-treatment xmlns:tp="http://www.plazi.org/taxpub"><tp:treatment-meta><kwd-group><label>Taxon classification</label><kwd><named-content xmlns:xlink="http://www.w3.org/1999/xlink" content-type="kingdom">Animalia</named-content></kwd><kwd><named-content xmlns:xlink="http://www.w3.org/1999/xlink" content-type="order">Spirostreptida</named-content></kwd><kwd><named-content xmlns:xlink="http://www.w3.org/1999/xlink" content-type="family">Cambalidae</named-content></kwd></kwd-group><mixed-citation publication-type="journal"><person-group><name><surname>Mesibov</surname><given-names>Robert</given-names></name></person-group><article-title>Cambaloid millipedes of Tasmania, Australia, with remarks on family-level classification and descriptions of two new genera and four new species (<tp:taxon-name><tp:taxon-name-part taxon-name-part-type="class">Diplopoda</tp:taxon-name-part></tp:taxon-name>, <tp:taxon-name><tp:taxon-name-part taxon-name-part-type="order">Spirostreptida</tp:taxon-name-part></tp:taxon-name>)</article-title><source>Zookeys</source><day>05</day><month>3</month><year>2019</year><volume>827</volume><fpage>1</fpage><lpage>17</lpage><pub-id pub-id-type="doi">10.3897/zookeys.827.32969</pub-id></mixed-citation></tp:treatment-meta><tp:nomenclature><tp:taxon-name>
                <tp:taxon-name-part taxon-name-part-type="genus" reg="Tasmanocambala">Tasmanocambala</tp:taxon-name-part>
                <object-id xmlns:xlink="http://www.w3.org/1999/xlink" content-type="zoobank" xlink:type="simple">http://zoobank.org/667CC914-B9F5-4489-9DEB-747074BC19E1</object-id>
              </tp:taxon-name><tp:taxon-status xmlns:xlink="http://www.w3.org/1999/xlink" xlink:type="simple">gen. n.</tp:taxon-status></tp:nomenclature><tp:treatment-sec sec-type="type species" id="SECID0ETAAE"><title>Type species.</title><p><italic><tp:taxon-name><tp:taxon-name-part taxon-name-part-type="genus" reg="Tasmanocambala">Tasmanocambala</tp:taxon-name-part><tp:taxon-name-part taxon-name-part-type="species" reg="greeni">greeni</tp:taxon-name-part></tp:taxon-name></italic> sp. n., by present designation.</p></tp:treatment-sec><tp:treatment-sec sec-type="Name" id="SECID0EEBAE"><title>Name.</title><p>“Tasmano”, combining form of Tasmania + <italic><tp:taxon-name><tp:taxon-name-part taxon-name-part-type="genus" reg="Cambala">Cambala</tp:taxon-name-part></tp:taxon-name></italic>, type genus of <tp:taxon-name><tp:taxon-name-part taxon-name-part-type="family">Cambalidae</tp:taxon-name-part></tp:taxon-name>; feminine gender.</p></tp:treatment-sec><tp:treatment-sec sec-type="diagnosis" id="SECID0EWBAE"><title>Diagnosis.</title><p>Differs from the other seven Southern Hemisphere cambalid genera by the anterior gonopod telopodite ending in a thin tab just anterior to an apical, transverse comb of setae; from <italic><tp:taxon-name><tp:taxon-name-part taxon-name-part-type="genus" reg="Dimerogonus">Dimerogonus</tp:taxon-name-part></tp:taxon-name></italic> and <italic><tp:taxon-name><tp:taxon-name-part taxon-name-part-type="genus" reg="Eumastigogonus">Eumastigogonus</tp:taxon-name-part></tp:taxon-name></italic> in having a smoothly rounded apex of the coxal process, without a medial extension; from <italic><tp:taxon-name><tp:taxon-name-part taxon-name-part-type="genus" reg="Proscelomerion">Proscelomerion</tp:taxon-name-part></tp:taxon-name></italic> in lacking a pseudoflagellum and in having a rounded rather than acuminate tip on the coxal process; from <italic><tp:taxon-name><tp:taxon-name-part taxon-name-part-type="genus" reg="Apocoptogonus">Apocoptogonus</tp:taxon-name-part></tp:taxon-name></italic> and <italic><tp:taxon-name><tp:taxon-name-part taxon-name-part-type="genus" reg="Euryischiogonus">Euryischiogonus</tp:taxon-name-part></tp:taxon-name></italic> by the flagellum not having a bifurcate tip; from <italic><tp:taxon-name><tp:taxon-name-part taxon-name-part-type="genus" reg="Stenischiogonus">Stenischiogonus</tp:taxon-name-part></tp:taxon-name></italic> by the lack of a distinct medial lobe on the tip of the anterior gonopod telopodite; and from <italic><tp:taxon-name><tp:taxon-name-part taxon-name-part-type="genus" reg="Zinagon">Zinagon</tp:taxon-name-part></tp:taxon-name></italic> by the male leg 1 femur being much wider than the more distal three podomeres and by the anterior section of the posterior gonopod lacking a needle-like extension.</p></tp:treatment-sec><tp:treatment-sec sec-type="description" id="SECID0ENDAE"><title>Description.</title><p>Living animals grey-black, in life with lighter-coloured annular band at rear of metazonite. Male/female midbody diameters to ca 2.5/2.9 mm; trunk ring counts to 55/56.</p><p>Head smooth apart from sparse setae on clypeus. Antenna reaching ring 2 dorsally when extended, relative antennomere lengths (3,6)&gt;(2,4,5), 6<sup>th</sup> antennomere widest, 4 apical cones. Ocelli of older individuals in 3 or 4 rows, posterior row longest with 7+ ocelli. Collum half-moon-shaped in dorsal view; corners broadly rounded. Gnathochilarium (Fig. <xref ref-type="fig" rid="F1">1A</xref>) with gnathochilarial stipetes well separated posteriorly by wide mentum; a broad medial depression in the mentum, deepest posteriorly, with anteriorly concave posterior margin; promentum triangular with base of triangle convex. Trunk rings (Fig. <xref ref-type="fig" rid="F2">2A-C</xref>) smooth, shiny; prozonite demarcated from metazonite by shallow constriction containing suture dorsally; suture turning posteriorly just ventral to ozopore, becoming dorsalmost of parallel series of horizontal striae on lateral and ventral portions of metazonite; limbus short, lamellar. Ozopores beginning on ring 6 at ca 1/2 ring height, slightly higher on subsequent rings; ozopores very small, round, in small, slight depressions at slightly less than 1/2 the distance between suture and posterior metazonite margin. Telson with dorsal margin of preanal ring only slightly produced, not forming distinct epiproct; hypoproct margin broadly paraboloid. Midbody legs ca 1/2 ring diameter in length; relative podomere lengths (prefemur=tarsus)&gt;femur&gt;postfemur&gt;tibia; claw ca 1/2 as long as tarsus.</p><p>Male leg 1 (Fig. <xref ref-type="fig" rid="F1">1B</xref>) on undivided sternite; coxae fused with sternite but demarcation clearly visible; coxa mediolaterally widened and anteroposteriorly flattened, a few long setae in 1 or2 transverse rows on distolateral margin of coxa; prefemur very short, wide, subcylindrical; femur wide, tapering distally, extended basally on anterior surface as bluntly rounded process overlapping both prefemur and coxa; postfemur and tibia subcylindrical; tarsus subcylindrical and tapering distally, with deep, narrow groove medially (Fig. <xref ref-type="fig" rid="F1">1C</xref>); claw absent (or in some specimens small, malformed, on one leg of a pair); a few very small setae on distalmost 4 podomeres; relative widths prefemur &gt; femur &gt;&gt; postfemur &gt; tibia &gt; tarsus; relative lengths (femur = tarsus) &gt; postfemur &gt; tibia &gt; prefemur.</p><p>Aperture on ring 7 (Fig. <xref ref-type="fig" rid="F2">2D-F</xref>) cordate (apex to rear), the lateral margins slightly raised. Anterior and posterior gonopods forming small, compact structure, tilted posteriorly in ring 7. Coxa of anterior gonopod (Figs <xref ref-type="fig" rid="F1">1D, E</xref>; <xref ref-type="fig" rid="F2">2</xref>) about as long as telopodite or a little shorter, anteroposteriorly flattened and with large posterior concavity holding telopodite; apex rounded and very thin, directed distomedially; flagellum not bifurcate, arising medially on coxal base and curving first posterobasally, then distally, then anteriorly. Telopodite of anterior gonopod (Fig. <xref ref-type="fig" rid="F1">1D, E</xref>) not as wide as coxa, tapering distally, posterolaterally slightly excavate with a few very short setae in deepest portion of excavation near base (“rudimentary terminal podomere” of <xref ref-type="bibr" rid="B15">Korsós and Read (2012)</xref>); telopodite ending in translucent, rounded tab with comb of setae just posterior to tab, the setae shorter than tab. Posterior gonopods (Fig. <xref ref-type="fig" rid="F1">1F</xref>) reaching ca 2/3 height of anterior gonopods; anteriorly divided by deep, oblique groove into anterolateral and posteromedial sections, subequal in height; anterolateral section tapering at ca 1/2 section height from wide base to apically rounded lamina; posteromedial section with apex stout, bluntly rounded and tipped with sparse brush of short setae, and with row of very short setae along anteromedial margin of section.</p><p>Females like males in overall appearance but noticeably stouter; vulvae not examined.</p></tp:treatment-sec><tp:treatment-sec sec-type="distribution" id="SECID0EDFAE"><title>Distribution.</title><p>So far known only from Tasmania, Australia.</p><fig id="F1" position="float" orientation="portrait"><label>Figure 1.</label><caption><p><italic><tp:taxon-name><tp:taxon-name-part taxon-name-part-type="genus" reg="Tasmanocambala">Tasmanocambala</tp:taxon-name-part><tp:taxon-name-part taxon-name-part-type="species" reg="greeni">greeni</tp:taxon-name-part></tp:taxon-name></italic> gen. n. et sp. n. (<bold>A, B, D, F</bold>) and <italic><tp:taxon-name><tp:taxon-name-part taxon-name-part-type="genus" reg="Tasmanocambala">T.</tp:taxon-name-part><tp:taxon-name-part taxon-name-part-type="species" reg="tasmanica">tasmanica</tp:taxon-name-part></tp:taxon-name></italic> sp. n. (<bold>C, E</bold>). <bold>A</bold> gnathochilarium; QVM:2017:23:0028 <bold>B</bold> left leg 1, anterior view; QVM:2017:23:0034 <bold>C</bold> tarsus of right leg 1, anterior view; QVM:2017:23:0091 <bold>D</bold> right anterior gonopod, posterior view; QVM:2017:23:0028 <bold>E</bold> left anterior gonopod, posterior view; QVM:2018:23:0075 <bold>F</bold> left posterior gonopod, anterior view; QVM:2017:23:0028. <bold>c</bold> = coxa, <bold>cp</bold> = coxal process, <bold>f</bold> = femur, <bold>fla</bold> = flagellum, <bold>g</bold> = medial groove on tarsus, <bold>gs</bold> = gnathochilarial stipes, <bold>me</bold> = mentum, <bold>pm</bold> = promentum, <bold>po</bold> = postfemur, <bold>pr</bold> = prefemur, <bold>r</bold> = “rudimentary terminal podomere” of <xref ref-type="bibr" rid="B15">Korsós and Read (2012)</xref>, <bold>t</bold>= telopodite, <bold>ta</bold>= tarsus, <bold>ti</bold> = tibia. Scale bars: 0.5 mm (<bold>A</bold>); 0.25 mm (<bold>B, E</bold>); 0.1 mm (<bold>C, D, F</bold>).</p></caption><graphic xmlns:xlink="http://www.w3.org/1999/xlink" xlink:href="zookeys-827-001-g001.jpg" position="float" orientation="portrait" xlink:type="simple" id="oo_268479.jpg"/></fig></tp:treatment-sec><tp:treatment-sec sec-type="remarks" id="SECID0EBIAE"><title>Remarks.</title><p>Males of <italic><tp:taxon-name><tp:taxon-name-part taxon-name-part-type="genus" reg="Tasmanocambala">Tasmanocambala</tp:taxon-name-part></tp:taxon-name></italic> gen. n. species are identifiable by examination of the tip of the anterior gonopod, even with the gonopods lying in situ in ring 7: there is a terminal fringe of setae apparent behind a thin, translucent, anterior tab. The type species is likely to be a species complex (see Remarks on the type species) and the taxonomy of this genus would greatly benefit from genetic analysis.</p><p>The deep medial groove on the male leg 1 tarsus (Fig. <xref ref-type="fig" rid="F1">1C</xref>) is hard to detect with optical microscopy. It may be an autapomorphy for the genus, or it may be present in other cambaloid millipedes but overlooked by describers.</p></tp:treatment-sec><tp:treatment-sec><!--Section generated to contain objects referenced in tp:taxon-treatment.--><fig id="F2" position="float" orientation="portrait"><label>Figure 2.</label><caption><p><bold>A–C</bold> Left lateral views of midbody rings of <italic><tp:taxon-name><tp:taxon-name-part taxon-name-part-type="genus" reg="Tasmanocambala">Tasmanocambala</tp:taxon-name-part><tp:taxon-name-part taxon-name-part-type="species" reg="greeni">greeni</tp:taxon-name-part></tp:taxon-name></italic> gen. n. et sp. n. (<bold>A</bold> holotype), <italic><tp:taxon-name><tp:taxon-name-part taxon-name-part-type="genus" reg="Tasmanocambala">T.</tp:taxon-name-part><tp:taxon-name-part taxon-name-part-type="species" reg="tasmanica">tasmanica</tp:taxon-name-part></tp:taxon-name></italic> sp. n. (<bold>B</bold> paratype ex QVM:23:54461) and <italic><tp:taxon-name><tp:taxon-name-part taxon-name-part-type="genus" reg="Tasmanocambala">T.</tp:taxon-name-part><tp:taxon-name-part taxon-name-part-type="species" reg="taylori">taylori</tp:taxon-name-part></tp:taxon-name></italic> sp. n. (<bold>C</bold> holotype). <bold>D–F</bold> Ventral views of gonopod complex in situ of <italic><tp:taxon-name><tp:taxon-name-part taxon-name-part-type="genus" reg="Tasmanocambala">T.</tp:taxon-name-part><tp:taxon-name-part taxon-name-part-type="species" reg="greeni">greeni</tp:taxon-name-part></tp:taxon-name></italic> gen. n. et sp. n. (<bold>D</bold> QVM:2018:23:0080), <italic><tp:taxon-name><tp:taxon-name-part taxon-name-part-type="genus" reg="Tasmanocambala">T.</tp:taxon-name-part><tp:taxon-name-part taxon-name-part-type="species" reg="tasmanica">tasmanica</tp:taxon-name-part></tp:taxon-name></italic> sp. n. (<bold>E</bold> paratype ex QVM:23:54461) and <italic><tp:taxon-name><tp:taxon-name-part taxon-name-part-type="genus" reg="Tasmanocambala">T.</tp:taxon-name-part><tp:taxon-name-part taxon-name-part-type="species" reg="taylori">taylori</tp:taxon-name-part></tp:taxon-name></italic> sp. n. (<bold>F</bold> paratype ex QVM:2017:23:0057). <bold>as</bold> = annular stria, <bold>cp</bold> = coxal process, <bold>o</bold> = ozopore, <bold>s</bold> = suture, <bold>st</bold> = horizontal stria. Scale bars: 0.5 mm (<bold>A–E</bold>), 0.25 mm (<bold>F</bold>).</p></caption><graphic xmlns:xlink="http://www.w3.org/1999/xlink" xlink:href="zookeys-827-001-g002.jpg" position="float" orientation="portrait" xlink:type="simple" id="oo_268480.jpg"/></fig></tp:treatment-sec><ref-list><ref id="B15"><mixed-citation xmlns:xlink="http://www.w3.org/1999/xlink" xlink:type="simple"><person-group><name name-style="western"><surname>Korsós</surname><given-names>Z</given-names></name><name name-style="western"><surname>Read</surname><given-names>HJ</given-names></name></person-group> (<year>2012</year>) <article-title>Redescription of <italic><tp:taxon-name><tp:taxon-name-part taxon-name-part-type="genus">Zinagon</tp:taxon-name-part><tp:taxon-name-part taxon-name-part-type="species">chilensis</tp:taxon-name-part></tp:taxon-name></italic> (Silvestri, 1903) from Chile, with a species list of <tp:taxon-name><tp:taxon-name-part taxon-name-part-type="family">Iulomorphidae</tp:taxon-name-part></tp:taxon-name> from the Southern Hemisphere (<tp:taxon-name><tp:taxon-name-part taxon-name-part-type="class">Diplopoda</tp:taxon-name-part></tp:taxon-name>: <tp:taxon-name><tp:taxon-name-part taxon-name-part-type="order">Spirostreptida</tp:taxon-name-part></tp:taxon-name>: <tp:taxon-name><tp:taxon-name-part taxon-name-part-type="suborder">Epinannolenidea</tp:taxon-name-part></tp:taxon-name>).</article-title><source>Zootaxa</source><volume>3493</volume>: <fpage>39</fpage>–<lpage>48</lpage>.</mixed-citation></ref></ref-list></tp:taxon-treatment>
