# Supplementary material for: Cambaloid millipedes of Tasmania, Australia, with remarks on family-level classification and descriptions of two new genera and four new species (Diplopoda, Spirostreptida)
Source: Zookeys. 2019 Mar 5;827:1–17. doi: 10.3897/zookeys.827.32969 (PMC6414470; doi:10.3897/zookeys.827.32969)
Supplement: XML Treatment for Tasmanocambala greeni [file zookeys.827.32969-treatment2.xml]

<!DOCTYPE tp:taxon-treatment
  PUBLIC "-//TaxonX//DTD Taxonomic Treatment Publishing DTD v0 20100105//EN" "tax-treatment-NSO.dtd">
<tp:taxon-treatment xmlns:tp="http://www.plazi.org/taxpub"><tp:treatment-meta><kwd-group><label>Taxon classification</label><kwd><named-content xmlns:xlink="http://www.w3.org/1999/xlink" content-type="kingdom">Animalia</named-content></kwd><kwd><named-content xmlns:xlink="http://www.w3.org/1999/xlink" content-type="order">Spirostreptida</named-content></kwd><kwd><named-content xmlns:xlink="http://www.w3.org/1999/xlink" content-type="family">Cambalidae</named-content></kwd></kwd-group><mixed-citation publication-type="journal"><person-group><name><surname>Mesibov</surname><given-names>Robert</given-names></name></person-group><article-title>Cambaloid millipedes of Tasmania, Australia, with remarks on family-level classification and descriptions of two new genera and four new species (<tp:taxon-name><tp:taxon-name-part taxon-name-part-type="class">Diplopoda</tp:taxon-name-part></tp:taxon-name>, <tp:taxon-name><tp:taxon-name-part taxon-name-part-type="order">Spirostreptida</tp:taxon-name-part></tp:taxon-name>)</article-title><source>Zookeys</source><day>05</day><month>3</month><year>2019</year><volume>827</volume><fpage>1</fpage><lpage>17</lpage><pub-id pub-id-type="doi">10.3897/zookeys.827.32969</pub-id></mixed-citation></tp:treatment-meta><tp:nomenclature><tp:taxon-name>
                <tp:taxon-name-part taxon-name-part-type="genus" reg="Tasmanocambala">Tasmanocambala</tp:taxon-name-part>
                <tp:taxon-name-part taxon-name-part-type="species" reg="greeni">greeni</tp:taxon-name-part>
                <object-id xmlns:xlink="http://www.w3.org/1999/xlink" content-type="zoobank" xlink:type="simple">http://zoobank.org/AE0BA87A-060C-405A-818A-CD30E374AB9E</object-id>
              </tp:taxon-name><tp:taxon-status xmlns:xlink="http://www.w3.org/1999/xlink" xlink:type="simple">sp. n.</tp:taxon-status><xref ref-type="fig" rid="F1">Figs 1A, B, D, F</xref><xref ref-type="fig" rid="F2">; 2A, D</xref></tp:nomenclature><tp:treatment-sec sec-type="Holotype" id="SECID0EEKAE"><title>Holotype.</title><p>Male in pieces, gonopod complex in genitalia vial, Maggs Mountain Road, Tasmania, -41.6908, 146.2075 ±2 km, ca 450 m a.s.l., 8 October – 6 November 1979, R.H. Green, <named-content xmlns:xlink="http://www.w3.org/1999/xlink" content-type="dwc:institutional_code" xlink:type="simple">QVMAG</named-content> QVM:2017:23:0006.</p></tp:treatment-sec><tp:treatment-sec sec-type="Paratypes" id="SECID0EPKAE"><title>Paratypes.</title><p>In <named-content xmlns:xlink="http://www.w3.org/1999/xlink" content-type="dwc:institutional_code" xlink:type="simple">QVMAG</named-content>: 1 female, same general locality and collector as holotype but compartment 2 turnoff, <named-content xmlns:xlink="http://www.w3.org/1999/xlink" content-type="dwc:verbatimCoordinates" xlink:type="simple"><named-content content-type="geo-json" specific-use="{&#34;type&#34;:&#34;Point&#34;,&#34;coordinates&#34;:[146.187200,-41.726400]}" id="NCID0E4KAE" xlink:type="simple">-41.7264, 146.1872</named-content></named-content> ±1 km, ca 880 m a.s.l., 17 May 1979, QVM:2017:23:0005; 2 females, same details but 4 February 1980, QVM:2017:23:0007; 1 male, 6 females, same details but from “tussock corner”, <named-content xmlns:xlink="http://www.w3.org/1999/xlink" content-type="dwc:verbatimCoordinates" xlink:type="simple"><named-content content-type="geo-json" specific-use="{&#34;type&#34;:&#34;Point&#34;,&#34;coordinates&#34;:[146.207500,-41.690800]}" id="NCID0EFLAE" xlink:type="simple">-41.6908, 146.2075</named-content></named-content> ±2 km, 18 March 1980, QVM:2017:23:0008; 2 males, same details but from “plateau rainforest”, 3 December 1980, QVM:2017:23:0009; 1 female, same details but from “site F”, <named-content xmlns:xlink="http://www.w3.org/1999/xlink" content-type="dwc:verbatimCoordinates" xlink:type="simple"><named-content content-type="geo-json" specific-use="{&#34;type&#34;:&#34;Point&#34;,&#34;coordinates&#34;:[146.187800,-41.726900]}" id="NCID0ENLAE" xlink:type="simple">-41.7269, 146.1878</named-content></named-content> ±1 km, ca 880 m a.s.l., 14 January 1981, QVM:2017:23:0010; 1 male, same details but 23 September 1981, QVM:2017:23:0277; 1 female, same details but 20 February 1989, QVM:2017:23:0020; 3 females, same details but from “site E”, <named-content xmlns:xlink="http://www.w3.org/1999/xlink" content-type="dwc:verbatimCoordinates" xlink:type="simple"><named-content content-type="geo-json" specific-use="{&#34;type&#34;:&#34;Point&#34;,&#34;coordinates&#34;:[146.186700,-41.725800]}" id="NCID0EVLAE" xlink:type="simple">-41.7258, 146.1867</named-content></named-content> ±1 km, ca 800 m a.s.l., 9 February 1982, QVM:2017:23:0011; 2 females, same details but 21 February 1984, QVM:2017:23:0012.</p></tp:treatment-sec><tp:treatment-sec sec-type="material" id="SECID0E1LAE"><title>Other material.</title><p>89 males and 76 females from 44 sites other than the type locality, in <named-content xmlns:xlink="http://www.w3.org/1999/xlink" content-type="dwc:institutional_code" xlink:type="simple">QVMAG</named-content>, <named-content xmlns:xlink="http://www.w3.org/1999/xlink" content-type="dwc:institutional_code" xlink:type="simple">TMAG</named-content> and <named-content xmlns:xlink="http://www.w3.org/1999/xlink" content-type="dwc:institutional_code" xlink:type="simple">ZMUC</named-content>; see Supplement 1 for details.</p></tp:treatment-sec><tp:treatment-sec sec-type="description" id="SECID0EPMAE"><title>Description.</title><p>As for the genus, with the following details: male/female to 55+1/56+1 rings, 1.9/2.3 mm in midbody diameter. Anterior gonopod tip with 3–5 setae behind apical tab, on medial side (Fig. <xref ref-type="fig" rid="F1">1D</xref>).</p></tp:treatment-sec><tp:treatment-sec sec-type="distribution" id="SECID0EZMAE"><title>Distribution.</title><p>Widespread in Tasmania but not yet recorded from the Midlands or the Northeast (Fig. <xref ref-type="fig" rid="F5">5A</xref>).</p></tp:treatment-sec><tp:treatment-sec sec-type="Name" id="SECID0EDNAE"><title>Name.</title><p>In honour of Robert “Bob” Green (1925–2013), Tasmanian zoologist and former Curator of Zoology at <named-content xmlns:xlink="http://www.w3.org/1999/xlink" content-type="dwc:institutional_code" xlink:type="simple">QVMAG</named-content>. Green collected the type specimens of <italic><tp:taxon-name><tp:taxon-name-part taxon-name-part-type="genus" reg="Tasmanocambala">T.</tp:taxon-name-part><tp:taxon-name-part taxon-name-part-type="species" reg="greeni">greeni</tp:taxon-name-part></tp:taxon-name></italic> sp. n. during his 15-year study of the impact of logging operations at Maggs Mountain in northwest Tasmania.</p></tp:treatment-sec><tp:treatment-sec sec-type="remarks" id="SECID0EZNAE"><title>Remarks.</title><p>This species is likely to be a species complex, as there are geographically correlated variations in body size and in the length, position and distinctiveness of the horizontal striae on the trunk rings. However, I have not been able to observe any consistent, corresponding differences in gonopod structure. I chose the type specimens from the largest form in the putative species complex; this larger form mainly occurs in mid – to high-elevation areas in northwest and central Tasmania.</p></tp:treatment-sec><tp:treatment-sec><!--Section generated to contain objects referenced in tp:taxon-treatment.--><fig id="F1" position="float" orientation="portrait"><label>Figure 1.</label><caption><p><italic><tp:taxon-name><tp:taxon-name-part taxon-name-part-type="genus" reg="Tasmanocambala">Tasmanocambala</tp:taxon-name-part><tp:taxon-name-part taxon-name-part-type="species" reg="greeni">greeni</tp:taxon-name-part></tp:taxon-name></italic> gen. n. et sp. n. (<bold>A, B, D, F</bold>) and <italic><tp:taxon-name><tp:taxon-name-part taxon-name-part-type="genus" reg="Tasmanocambala">T.</tp:taxon-name-part><tp:taxon-name-part taxon-name-part-type="species" reg="tasmanica">tasmanica</tp:taxon-name-part></tp:taxon-name></italic> sp. n. (<bold>C, E</bold>). <bold>A</bold> gnathochilarium; QVM:2017:23:0028 <bold>B</bold> left leg 1, anterior view; QVM:2017:23:0034 <bold>C</bold> tarsus of right leg 1, anterior view; QVM:2017:23:0091 <bold>D</bold> right anterior gonopod, posterior view; QVM:2017:23:0028 <bold>E</bold> left anterior gonopod, posterior view; QVM:2018:23:0075 <bold>F</bold> left posterior gonopod, anterior view; QVM:2017:23:0028. <bold>c</bold> = coxa, <bold>cp</bold> = coxal process, <bold>f</bold> = femur, <bold>fla</bold> = flagellum, <bold>g</bold> = medial groove on tarsus, <bold>gs</bold> = gnathochilarial stipes, <bold>me</bold> = mentum, <bold>pm</bold> = promentum, <bold>po</bold> = postfemur, <bold>pr</bold> = prefemur, <bold>r</bold> = “rudimentary terminal podomere” of <xref ref-type="bibr" rid="B15">Korsós and Read (2012)</xref>, <bold>t</bold>= telopodite, <bold>ta</bold>= tarsus, <bold>ti</bold> = tibia. Scale bars: 0.5 mm (<bold>A</bold>); 0.25 mm (<bold>B, E</bold>); 0.1 mm (<bold>C, D, F</bold>).</p></caption><graphic xmlns:xlink="http://www.w3.org/1999/xlink" xlink:href="zookeys-827-001-g001.jpg" position="float" orientation="portrait" xlink:type="simple" id="oo_268479.jpg"/></fig><fig id="F2" position="float" orientation="portrait"><label>Figure 2.</label><caption><p><bold>A–C</bold> Left lateral views of midbody rings of <italic><tp:taxon-name><tp:taxon-name-part taxon-name-part-type="genus" reg="Tasmanocambala">Tasmanocambala</tp:taxon-name-part><tp:taxon-name-part taxon-name-part-type="species" reg="greeni">greeni</tp:taxon-name-part></tp:taxon-name></italic> gen. n. et sp. n. (<bold>A</bold> holotype), <italic><tp:taxon-name><tp:taxon-name-part taxon-name-part-type="genus" reg="Tasmanocambala">T.</tp:taxon-name-part><tp:taxon-name-part taxon-name-part-type="species" reg="tasmanica">tasmanica</tp:taxon-name-part></tp:taxon-name></italic> sp. n. (<bold>B</bold> paratype ex QVM:23:54461) and <italic><tp:taxon-name><tp:taxon-name-part taxon-name-part-type="genus" reg="Tasmanocambala">T.</tp:taxon-name-part><tp:taxon-name-part taxon-name-part-type="species" reg="taylori">taylori</tp:taxon-name-part></tp:taxon-name></italic> sp. n. (<bold>C</bold> holotype). <bold>D–F</bold> Ventral views of gonopod complex in situ of <italic><tp:taxon-name><tp:taxon-name-part taxon-name-part-type="genus" reg="Tasmanocambala">T.</tp:taxon-name-part><tp:taxon-name-part taxon-name-part-type="species" reg="greeni">greeni</tp:taxon-name-part></tp:taxon-name></italic> gen. n. et sp. n. (<bold>D</bold> QVM:2018:23:0080), <italic><tp:taxon-name><tp:taxon-name-part taxon-name-part-type="genus" reg="Tasmanocambala">T.</tp:taxon-name-part><tp:taxon-name-part taxon-name-part-type="species" reg="tasmanica">tasmanica</tp:taxon-name-part></tp:taxon-name></italic> sp. n. (<bold>E</bold> paratype ex QVM:23:54461) and <italic><tp:taxon-name><tp:taxon-name-part taxon-name-part-type="genus" reg="Tasmanocambala">T.</tp:taxon-name-part><tp:taxon-name-part taxon-name-part-type="species" reg="taylori">taylori</tp:taxon-name-part></tp:taxon-name></italic> sp. n. (<bold>F</bold> paratype ex QVM:2017:23:0057). <bold>as</bold> = annular stria, <bold>cp</bold> = coxal process, <bold>o</bold> = ozopore, <bold>s</bold> = suture, <bold>st</bold> = horizontal stria. Scale bars: 0.5 mm (<bold>A–E</bold>), 0.25 mm (<bold>F</bold>).</p></caption><graphic xmlns:xlink="http://www.w3.org/1999/xlink" xlink:href="zookeys-827-001-g002.jpg" position="float" orientation="portrait" xlink:type="simple" id="oo_268480.jpg"/></fig><fig id="F5" position="float" orientation="portrait"><label>Figure 5.</label><caption><p>Known localities as of 31 December 2018 for <italic><tp:taxon-name><tp:taxon-name-part taxon-name-part-type="genus" reg="Tasmanocambala">Tasmanocambala</tp:taxon-name-part><tp:taxon-name-part taxon-name-part-type="species" reg="greeni">greeni</tp:taxon-name-part></tp:taxon-name></italic> gen. n. et sp. n. (<bold>A</bold> squares), <italic><tp:taxon-name><tp:taxon-name-part taxon-name-part-type="genus" reg="Tasmanocambala">T.</tp:taxon-name-part><tp:taxon-name-part taxon-name-part-type="species" reg="tasmanica">tasmanica</tp:taxon-name-part></tp:taxon-name></italic> sp. n. (<bold>B</bold> circles), <italic><tp:taxon-name><tp:taxon-name-part taxon-name-part-type="genus" reg="Tasmanocambala">T.</tp:taxon-name-part><tp:taxon-name-part taxon-name-part-type="species" reg="taylori">taylori</tp:taxon-name-part></tp:taxon-name></italic> sp. n. (<bold>A</bold> triangles) and <italic><tp:taxon-name><tp:taxon-name-part taxon-name-part-type="genus" reg="Talomius">Talomius</tp:taxon-name-part><tp:taxon-name-part taxon-name-part-type="species" reg="weldensis">weldensis</tp:taxon-name-part></tp:taxon-name></italic> gen. n. et sp. n. (<bold>B</bold> star). Mercator projection; distance scale approximate.</p></caption><graphic xmlns:xlink="http://www.w3.org/1999/xlink" xlink:href="zookeys-827-001-g005.jpg" position="float" orientation="portrait" xlink:type="simple" id="oo_268483.jpg"/></fig></tp:treatment-sec><ref-list><ref id="B15"><mixed-citation xmlns:xlink="http://www.w3.org/1999/xlink" xlink:type="simple"><person-group><name name-style="western"><surname>Korsós</surname><given-names>Z</given-names></name><name name-style="western"><surname>Read</surname><given-names>HJ</given-names></name></person-group> (<year>2012</year>) <article-title>Redescription of <italic><tp:taxon-name><tp:taxon-name-part taxon-name-part-type="genus">Zinagon</tp:taxon-name-part><tp:taxon-name-part taxon-name-part-type="species">chilensis</tp:taxon-name-part></tp:taxon-name></italic> (Silvestri, 1903) from Chile, with a species list of <tp:taxon-name><tp:taxon-name-part taxon-name-part-type="family">Iulomorphidae</tp:taxon-name-part></tp:taxon-name> from the Southern Hemisphere (<tp:taxon-name><tp:taxon-name-part taxon-name-part-type="class">Diplopoda</tp:taxon-name-part></tp:taxon-name>: <tp:taxon-name><tp:taxon-name-part taxon-name-part-type="order">Spirostreptida</tp:taxon-name-part></tp:taxon-name>: <tp:taxon-name><tp:taxon-name-part taxon-name-part-type="suborder">Epinannolenidea</tp:taxon-name-part></tp:taxon-name>).</article-title><source>Zootaxa</source><volume>3493</volume>: <fpage>39</fpage>–<lpage>48</lpage>.</mixed-citation></ref></ref-list></tp:taxon-treatment>
