# Supplementary material for: Cambaloid millipedes of Tasmania, Australia, with remarks on family-level classification and descriptions of two new genera and four new species (Diplopoda, Spirostreptida)
Source: Zookeys. 2019 Mar 5;827:1–17. doi: 10.3897/zookeys.827.32969 (PMC6414470; doi:10.3897/zookeys.827.32969)
Supplement: XML Treatment for Tasmanocambala tasmanica [file zookeys.827.32969-treatment3.xml]

<!DOCTYPE tp:taxon-treatment
  PUBLIC "-//TaxonX//DTD Taxonomic Treatment Publishing DTD v0 20100105//EN" "tax-treatment-NSO.dtd">
<tp:taxon-treatment xmlns:tp="http://www.plazi.org/taxpub"><tp:treatment-meta><kwd-group><label>Taxon classification</label><kwd><named-content xmlns:xlink="http://www.w3.org/1999/xlink" content-type="kingdom">Animalia</named-content></kwd><kwd><named-content xmlns:xlink="http://www.w3.org/1999/xlink" content-type="order">Spirostreptida</named-content></kwd><kwd><named-content xmlns:xlink="http://www.w3.org/1999/xlink" content-type="family">Cambalidae</named-content></kwd></kwd-group><mixed-citation publication-type="journal"><person-group><name><surname>Mesibov</surname><given-names>Robert</given-names></name></person-group><article-title>Cambaloid millipedes of Tasmania, Australia, with remarks on family-level classification and descriptions of two new genera and four new species (<tp:taxon-name><tp:taxon-name-part taxon-name-part-type="class">Diplopoda</tp:taxon-name-part></tp:taxon-name>, <tp:taxon-name><tp:taxon-name-part taxon-name-part-type="order">Spirostreptida</tp:taxon-name-part></tp:taxon-name>)</article-title><source>Zookeys</source><day>05</day><month>3</month><year>2019</year><volume>827</volume><fpage>1</fpage><lpage>17</lpage><pub-id pub-id-type="doi">10.3897/zookeys.827.32969</pub-id></mixed-citation></tp:treatment-meta><tp:nomenclature><tp:taxon-name>
                <tp:taxon-name-part taxon-name-part-type="genus" reg="Tasmanocambala">Tasmanocambala</tp:taxon-name-part>
                <tp:taxon-name-part taxon-name-part-type="species" reg="tasmanica">tasmanica</tp:taxon-name-part>
                <object-id xmlns:xlink="http://www.w3.org/1999/xlink" content-type="zoobank" xlink:type="simple">http://zoobank.org/F5885BDE-74BE-4A88-8CDF-B6DEE34D488B</object-id>
              </tp:taxon-name><tp:taxon-status xmlns:xlink="http://www.w3.org/1999/xlink" xlink:type="simple">sp. n.</tp:taxon-status><xref ref-type="fig" rid="F1">Figs 1C, E</xref><xref ref-type="fig" rid="F2">; 2B, E</xref></tp:nomenclature><tp:treatment-sec sec-type="Holotype" id="SECID0EOPAE"><title>Holotype.</title><p>Male, Mt Gnomon, Tasmania, <named-content xmlns:xlink="http://www.w3.org/1999/xlink" content-type="dwc:verbatimCoordinates" xlink:type="simple"><named-content content-type="geo-json" specific-use="{&#34;type&#34;:&#34;Point&#34;,&#34;coordinates&#34;:[146.028900,-41.177700]}" id="NCID0EXPAE" xlink:type="simple">-41.1777, 146.0289</named-content></named-content> ±25 m, 290 m a.s.l., 16 April 2016, R. Mesibov, <named-content xmlns:xlink="http://www.w3.org/1999/xlink" content-type="dwc:institutional_code" xlink:type="simple">QVMAG</named-content> QVM:2018:23:0116.</p></tp:treatment-sec><tp:treatment-sec sec-type="Paratypes" id="SECID0EBQAE"><title>Paratypes.</title><p>In <named-content xmlns:xlink="http://www.w3.org/1999/xlink" content-type="dwc:institutional_code" xlink:type="simple">QVMAG</named-content>: 2 males, 4 females, details as for holotype, QVM:23:54461; 1 male, same locality and collector, <named-content xmlns:xlink="http://www.w3.org/1999/xlink" content-type="dwc:verbatimCoordinates" xlink:type="simple"><named-content content-type="geo-json" specific-use="{&#34;type&#34;:&#34;Point&#34;,&#34;coordinates&#34;:[146.034400,-41.173900]}" id="NCID0EPQAE" xlink:type="simple">-41.1739, 146.0344</named-content></named-content> ±100 m, 14 February 1996, QVM:2017:23:0057; 3 males, 3 females, same locality and collector, <named-content xmlns:xlink="http://www.w3.org/1999/xlink" content-type="dwc:verbatimCoordinates" xlink:type="simple"><named-content content-type="geo-json" specific-use="{&#34;type&#34;:&#34;Point&#34;,&#34;coordinates&#34;:[146.028500,-41.177500]}" id="NCID0EXQAE" xlink:type="simple">-41.1775, 146.0285</named-content></named-content> ±25 m, 300 m a.s.l., 5 February 2017, QVM:2017:23:0091.</p></tp:treatment-sec><tp:treatment-sec sec-type="material" id="SECID0E3QAE"><title>Other material.</title><p>53 males, 47 females from 42 sites other than the type locality, in <named-content xmlns:xlink="http://www.w3.org/1999/xlink" content-type="dwc:institutional_code" xlink:type="simple">QVMAG</named-content>; see Supplement 1 for details.</p></tp:treatment-sec><tp:treatment-sec sec-type="Name" id="SECID0EHRAE"><title>Name.</title><p>This species appears to be endemic to Tasmania.</p></tp:treatment-sec><tp:treatment-sec sec-type="diagnosis" id="SECID0EMRAE"><title>Diagnosis.</title><p>Distinguished from <italic><tp:taxon-name><tp:taxon-name-part taxon-name-part-type="genus" reg="Tasmanocambala">T.</tp:taxon-name-part><tp:taxon-name-part taxon-name-part-type="species" reg="greeni">greeni</tp:taxon-name-part></tp:taxon-name></italic> n. sp. and <italic><tp:taxon-name><tp:taxon-name-part taxon-name-part-type="genus" reg="Tasmanocambala">T.</tp:taxon-name-part><tp:taxon-name-part taxon-name-part-type="species" reg="taylori">taylori</tp:taxon-name-part></tp:taxon-name></italic> n. sp. by the annular striae on the prozonite and by the larger number of setae in the apical comb on the anterior gonopod telopodite.</p></tp:treatment-sec><tp:treatment-sec sec-type="description" id="SECID0EISAE"><title>Description.</title><p>As for the genus, with the following details: in life, legs distinctly red-coloured in life (colour fades in alcohol) and strongly contrasting light-coloured annular band at rear of metazonite; male/female to 52+1/56+1 rings, 2.5/2.9 mm in midbody diameter. Trunk rings with variable number of annular striae on prozonite anterior to suture, most obvious ventrally (Fig. <xref ref-type="fig" rid="F2">2B</xref>). Anterior gonopod coxa (Figs <xref ref-type="fig" rid="F1">1E</xref>, <xref ref-type="fig" rid="F2">2E</xref>) with broad tip, usually wider than in <italic><tp:taxon-name><tp:taxon-name-part taxon-name-part-type="genus" reg="Tasmanocambala">T.</tp:taxon-name-part><tp:taxon-name-part taxon-name-part-type="species" reg="greeni">greeni</tp:taxon-name-part></tp:taxon-name></italic> n. sp., usually shorter than telopodite; setal comb behind apical tab extending full width of telopodite tip and with 7-10 setae; tab sometimes with small finger-like projection laterally.</p><fig id="F2" position="float" orientation="portrait"><label>Figure 2.</label><caption><p><bold>A–C</bold> Left lateral views of midbody rings of <italic><tp:taxon-name><tp:taxon-name-part taxon-name-part-type="genus" reg="Tasmanocambala">Tasmanocambala</tp:taxon-name-part><tp:taxon-name-part taxon-name-part-type="species" reg="greeni">greeni</tp:taxon-name-part></tp:taxon-name></italic> gen. n. et sp. n. (<bold>A</bold> holotype), <italic><tp:taxon-name><tp:taxon-name-part taxon-name-part-type="genus" reg="Tasmanocambala">T.</tp:taxon-name-part><tp:taxon-name-part taxon-name-part-type="species" reg="tasmanica">tasmanica</tp:taxon-name-part></tp:taxon-name></italic> sp. n. (<bold>B</bold> paratype ex QVM:23:54461) and <italic><tp:taxon-name><tp:taxon-name-part taxon-name-part-type="genus" reg="Tasmanocambala">T.</tp:taxon-name-part><tp:taxon-name-part taxon-name-part-type="species" reg="taylori">taylori</tp:taxon-name-part></tp:taxon-name></italic> sp. n. (<bold>C</bold> holotype). <bold>D–F</bold> Ventral views of gonopod complex in situ of <italic><tp:taxon-name><tp:taxon-name-part taxon-name-part-type="genus" reg="Tasmanocambala">T.</tp:taxon-name-part><tp:taxon-name-part taxon-name-part-type="species" reg="greeni">greeni</tp:taxon-name-part></tp:taxon-name></italic> gen. n. et sp. n. (<bold>D</bold> QVM:2018:23:0080), <italic><tp:taxon-name><tp:taxon-name-part taxon-name-part-type="genus" reg="Tasmanocambala">T.</tp:taxon-name-part><tp:taxon-name-part taxon-name-part-type="species" reg="tasmanica">tasmanica</tp:taxon-name-part></tp:taxon-name></italic> sp. n. (<bold>E</bold> paratype ex QVM:23:54461) and <italic><tp:taxon-name><tp:taxon-name-part taxon-name-part-type="genus" reg="Tasmanocambala">T.</tp:taxon-name-part><tp:taxon-name-part taxon-name-part-type="species" reg="taylori">taylori</tp:taxon-name-part></tp:taxon-name></italic> sp. n. (<bold>F</bold> paratype ex QVM:2017:23:0057). <bold>as</bold> = annular stria, <bold>cp</bold> = coxal process, <bold>o</bold> = ozopore, <bold>s</bold> = suture, <bold>st</bold> = horizontal stria. Scale bars: 0.5 mm (<bold>A–E</bold>), 0.25 mm (<bold>F</bold>).</p></caption><graphic xmlns:xlink="http://www.w3.org/1999/xlink" xlink:href="zookeys-827-001-g002.jpg" position="float" orientation="portrait" xlink:type="simple" id="oo_268480.jpg"/></fig></tp:treatment-sec><tp:treatment-sec sec-type="distribution" id="SECID0ESWAE"><title>Distribution.</title><p>East of Tyler’s Line (<xref ref-type="bibr" rid="B17">Mesibov 1994</xref>) in the Northwest, but apparently absent from the northeast of the main island and from islands in Bass Strait (Fig. <xref ref-type="fig" rid="F5">5B</xref>). The polydesmidan <italic><tp:taxon-name><tp:taxon-name-part taxon-name-part-type="genus" reg="Tasmanodesmus">Tasmanodesmus</tp:taxon-name-part><tp:taxon-name-part taxon-name-part-type="species" reg="hardyi">hardyi</tp:taxon-name-part></tp:taxon-name></italic> Chamberlin, 1920 is similarly distributed (<xref ref-type="bibr" rid="B18">Mesibov 2004</xref>).</p></tp:treatment-sec><tp:treatment-sec sec-type="remarks" id="SECID0EPXAE"><title>Remarks.</title><p><italic><tp:taxon-name><tp:taxon-name-part taxon-name-part-type="genus" reg="Tasmanodesmus">Tasmanodesmus</tp:taxon-name-part><tp:taxon-name-part taxon-name-part-type="species" reg="tasmanica">tasmanica</tp:taxon-name-part></tp:taxon-name></italic> n. sp. is the largest cambalid species in Tasmania and could be confused at first glance with the similar-sized iulomorphid <italic><tp:taxon-name><tp:taxon-name-part taxon-name-part-type="genus" reg="Equestrigonus">Equestrigonus</tp:taxon-name-part><tp:taxon-name-part taxon-name-part-type="species" reg="tasmaniensis">tasmaniensis</tp:taxon-name-part></tp:taxon-name></italic> Mesibov, 2017. The two spirostreptidans have not yet been found to co-occur, but their ranges may overlap in wet forest south of Wynyard and near Blessington.</p><p><italic><tp:taxon-name><tp:taxon-name-part taxon-name-part-type="genus" reg="Tasmanodesmus">Tasmanodesmus</tp:taxon-name-part><tp:taxon-name-part taxon-name-part-type="species" reg="tasmanica">tasmanica</tp:taxon-name-part></tp:taxon-name></italic> sp. n. is very abundant in the Dial Range south of Penguin (i.e., around the type locality), where it can readily be found in and under damp leaf litter in wet eucalypt forest at any time of year.</p></tp:treatment-sec><tp:treatment-sec><!--Section generated to contain objects referenced in tp:taxon-treatment.--><fig id="F1" position="float" orientation="portrait"><label>Figure 1.</label><caption><p><italic><tp:taxon-name><tp:taxon-name-part taxon-name-part-type="genus" reg="Tasmanocambala">Tasmanocambala</tp:taxon-name-part><tp:taxon-name-part taxon-name-part-type="species" reg="greeni">greeni</tp:taxon-name-part></tp:taxon-name></italic> gen. n. et sp. n. (<bold>A, B, D, F</bold>) and <italic><tp:taxon-name><tp:taxon-name-part taxon-name-part-type="genus" reg="Tasmanocambala">T.</tp:taxon-name-part><tp:taxon-name-part taxon-name-part-type="species" reg="tasmanica">tasmanica</tp:taxon-name-part></tp:taxon-name></italic> sp. n. (<bold>C, E</bold>). <bold>A</bold> gnathochilarium; QVM:2017:23:0028 <bold>B</bold> left leg 1, anterior view; QVM:2017:23:0034 <bold>C</bold> tarsus of right leg 1, anterior view; QVM:2017:23:0091 <bold>D</bold> right anterior gonopod, posterior view; QVM:2017:23:0028 <bold>E</bold> left anterior gonopod, posterior view; QVM:2018:23:0075 <bold>F</bold> left posterior gonopod, anterior view; QVM:2017:23:0028. <bold>c</bold> = coxa, <bold>cp</bold> = coxal process, <bold>f</bold> = femur, <bold>fla</bold> = flagellum, <bold>g</bold> = medial groove on tarsus, <bold>gs</bold> = gnathochilarial stipes, <bold>me</bold> = mentum, <bold>pm</bold> = promentum, <bold>po</bold> = postfemur, <bold>pr</bold> = prefemur, <bold>r</bold> = “rudimentary terminal podomere” of <xref ref-type="bibr" rid="B15">Korsós and Read (2012)</xref>, <bold>t</bold>= telopodite, <bold>ta</bold>= tarsus, <bold>ti</bold> = tibia. Scale bars: 0.5 mm (<bold>A</bold>); 0.25 mm (<bold>B, E</bold>); 0.1 mm (<bold>C, D, F</bold>).</p></caption><graphic xmlns:xlink="http://www.w3.org/1999/xlink" xlink:href="zookeys-827-001-g001.jpg" position="float" orientation="portrait" xlink:type="simple" id="oo_268479.jpg"/></fig><fig id="F5" position="float" orientation="portrait"><label>Figure 5.</label><caption><p>Known localities as of 31 December 2018 for <italic><tp:taxon-name><tp:taxon-name-part taxon-name-part-type="genus" reg="Tasmanocambala">Tasmanocambala</tp:taxon-name-part><tp:taxon-name-part taxon-name-part-type="species" reg="greeni">greeni</tp:taxon-name-part></tp:taxon-name></italic> gen. n. et sp. n. (<bold>A</bold> squares), <italic><tp:taxon-name><tp:taxon-name-part taxon-name-part-type="genus" reg="Tasmanocambala">T.</tp:taxon-name-part><tp:taxon-name-part taxon-name-part-type="species" reg="tasmanica">tasmanica</tp:taxon-name-part></tp:taxon-name></italic> sp. n. (<bold>B</bold> circles), <italic><tp:taxon-name><tp:taxon-name-part taxon-name-part-type="genus" reg="Tasmanocambala">T.</tp:taxon-name-part><tp:taxon-name-part taxon-name-part-type="species" reg="taylori">taylori</tp:taxon-name-part></tp:taxon-name></italic> sp. n. (<bold>A</bold> triangles) and <italic><tp:taxon-name><tp:taxon-name-part taxon-name-part-type="genus" reg="Talomius">Talomius</tp:taxon-name-part><tp:taxon-name-part taxon-name-part-type="species" reg="weldensis">weldensis</tp:taxon-name-part></tp:taxon-name></italic> gen. n. et sp. n. (<bold>B</bold> star). Mercator projection; distance scale approximate.</p></caption><graphic xmlns:xlink="http://www.w3.org/1999/xlink" xlink:href="zookeys-827-001-g005.jpg" position="float" orientation="portrait" xlink:type="simple" id="oo_268483.jpg"/></fig></tp:treatment-sec><ref-list><ref id="B15"><mixed-citation xmlns:xlink="http://www.w3.org/1999/xlink" xlink:type="simple"><person-group><name name-style="western"><surname>Korsós</surname><given-names>Z</given-names></name><name name-style="western"><surname>Read</surname><given-names>HJ</given-names></name></person-group> (<year>2012</year>) <article-title>Redescription of <italic><tp:taxon-name><tp:taxon-name-part taxon-name-part-type="genus">Zinagon</tp:taxon-name-part><tp:taxon-name-part taxon-name-part-type="species">chilensis</tp:taxon-name-part></tp:taxon-name></italic> (Silvestri, 1903) from Chile, with a species list of <tp:taxon-name><tp:taxon-name-part taxon-name-part-type="family">Iulomorphidae</tp:taxon-name-part></tp:taxon-name> from the Southern Hemisphere (<tp:taxon-name><tp:taxon-name-part taxon-name-part-type="class">Diplopoda</tp:taxon-name-part></tp:taxon-name>: <tp:taxon-name><tp:taxon-name-part taxon-name-part-type="order">Spirostreptida</tp:taxon-name-part></tp:taxon-name>: <tp:taxon-name><tp:taxon-name-part taxon-name-part-type="suborder">Epinannolenidea</tp:taxon-name-part></tp:taxon-name>).</article-title><source>Zootaxa</source><volume>3493</volume>: <fpage>39</fpage>–<lpage>48</lpage>.</mixed-citation></ref><ref id="B17"><mixed-citation xmlns:xlink="http://www.w3.org/1999/xlink" xlink:type="simple"><person-group><name name-style="western"><surname>Mesibov</surname><given-names>R</given-names></name></person-group> (<year>1994</year>) <article-title>Faunal breaks in Tasmania and their significance for invertebrate conservation.</article-title><source>Memoirs of the Queensland Museum</source><volume>36</volume>(<issue>1</issue>): <fpage>133</fpage>–<lpage>136</lpage>. <ext-link xlink:type="simple" ext-link-type="uri" xlink:href="https://biodiversitylibrary.org/page/40035009">https://biodiversitylibrary.org/page/40035009</ext-link></mixed-citation></ref><ref id="B18"><mixed-citation xmlns:xlink="http://www.w3.org/1999/xlink" xlink:type="simple"><person-group><name name-style="western"><surname>Mesibov</surname><given-names>R</given-names></name></person-group> (<year>2004</year>) <article-title>Redescription of <italic><tp:taxon-name><tp:taxon-name-part taxon-name-part-type="genus">Tasmanodesmus</tp:taxon-name-part><tp:taxon-name-part taxon-name-part-type="species">hardyi</tp:taxon-name-part></tp:taxon-name></italic> Chamberlin, 1920 (<tp:taxon-name><tp:taxon-name-part taxon-name-part-type="class">Diplopoda</tp:taxon-name-part></tp:taxon-name>: <tp:taxon-name><tp:taxon-name-part taxon-name-part-type="order">Polydesmida</tp:taxon-name-part></tp:taxon-name>: <tp:taxon-name><tp:taxon-name-part taxon-name-part-type="family">Dalodesmidae</tp:taxon-name-part></tp:taxon-name>).</article-title><source>Myriapodologica</source><volume>8</volume>(<issue>3</issue>): <fpage>21</fpage>–<lpage>36</lpage>. <ext-link xlink:type="simple" ext-link-type="uri" xlink:href="http://www.vmnh.net/content/uploads/PDF/Research_and_Collections/Myriapodologica/Myriapodologica_v8_n3.pdf">http://www.vmnh.net/content/uploads/PDF/Research_and_Collections/Myriapodologica/Myriapodologica_v8_n3.pdf</ext-link></mixed-citation></ref></ref-list></tp:taxon-treatment>
