# Supplementary material for: Cambaloid millipedes of Tasmania, Australia, with remarks on family-level classification and descriptions of two new genera and four new species (Diplopoda, Spirostreptida)
Source: Zookeys. 2019 Mar 5;827:1–17. doi: 10.3897/zookeys.827.32969 (PMC6414470; doi:10.3897/zookeys.827.32969)
Supplement: XML Treatment for Tasmanocambala taylori [file zookeys.827.32969-treatment4.xml]

<!DOCTYPE tp:taxon-treatment
  PUBLIC "-//TaxonX//DTD Taxonomic Treatment Publishing DTD v0 20100105//EN" "tax-treatment-NSO.dtd">
<tp:taxon-treatment xmlns:tp="http://www.plazi.org/taxpub"><tp:treatment-meta><kwd-group><label>Taxon classification</label><kwd><named-content xmlns:xlink="http://www.w3.org/1999/xlink" content-type="kingdom">Animalia</named-content></kwd><kwd><named-content xmlns:xlink="http://www.w3.org/1999/xlink" content-type="order">Spirostreptida</named-content></kwd><kwd><named-content xmlns:xlink="http://www.w3.org/1999/xlink" content-type="family">Cambalidae</named-content></kwd></kwd-group><mixed-citation publication-type="journal"><person-group><name><surname>Mesibov</surname><given-names>Robert</given-names></name></person-group><article-title>Cambaloid millipedes of Tasmania, Australia, with remarks on family-level classification and descriptions of two new genera and four new species (<tp:taxon-name><tp:taxon-name-part taxon-name-part-type="class">Diplopoda</tp:taxon-name-part></tp:taxon-name>, <tp:taxon-name><tp:taxon-name-part taxon-name-part-type="order">Spirostreptida</tp:taxon-name-part></tp:taxon-name>)</article-title><source>Zookeys</source><day>05</day><month>3</month><year>2019</year><volume>827</volume><fpage>1</fpage><lpage>17</lpage><pub-id pub-id-type="doi">10.3897/zookeys.827.32969</pub-id></mixed-citation></tp:treatment-meta><tp:nomenclature><tp:taxon-name>
                <tp:taxon-name-part taxon-name-part-type="genus" reg="Tasmanocambala">Tasmanocambala</tp:taxon-name-part>
                <tp:taxon-name-part taxon-name-part-type="species" reg="taylori">taylori</tp:taxon-name-part>
                <object-id xmlns:xlink="http://www.w3.org/1999/xlink" content-type="zoobank" xlink:type="simple">http://zoobank.org/3E485A0D-02E3-4948-BF3B-ADD70407500E</object-id>
              </tp:taxon-name><tp:taxon-status xmlns:xlink="http://www.w3.org/1999/xlink" xlink:type="simple">sp. n.</tp:taxon-status><xref ref-type="fig" rid="F2">Fig. 2C, F</xref></tp:nomenclature><tp:treatment-sec sec-type="Holotype" id="SECID0EE1AE"><title>Holotype.</title><p>Male in 3 pieces, anterior portions in genitalia vial, Badgers Hill, Flinders Island, <bold>Tasmania</bold>, <named-content xmlns:xlink="http://www.w3.org/1999/xlink" content-type="dwc:verbatimCoordinates" xlink:type="simple"><named-content content-type="geo-json" specific-use="{&#34;type&#34;:&#34;Point&#34;,&#34;coordinates&#34;:[148.023300,-40.027500]}" id="NCID0EP1AE" xlink:type="simple">-40.0275 148.0233</named-content></named-content> ±100 m, ca 200 m a.s.l., 31 August 1993, R.J. Taylor, <named-content xmlns:xlink="http://www.w3.org/1999/xlink" content-type="dwc:institutional_code" xlink:type="simple">QVMAG</named-content> QVM:2018:23:0115.</p></tp:treatment-sec><tp:treatment-sec sec-type="Paratypes" id="SECID0EZ1AE"><title>Paratypes.</title><p>In <named-content xmlns:xlink="http://www.w3.org/1999/xlink" content-type="dwc:institutional_code" xlink:type="simple">QVMAG</named-content>: 2 females, details as for holotype, QVM:2017:23:0041.</p></tp:treatment-sec><tp:treatment-sec sec-type="material" id="SECID0EE2AE"><title>Other material.</title><p>18 males, 41 females and 3 juveniles from 11 other sites on Flinders Island and 4 sites on Prime Seal Island, in <named-content xmlns:xlink="http://www.w3.org/1999/xlink" content-type="dwc:institutional_code" xlink:type="simple">QVMAG</named-content> and <named-content xmlns:xlink="http://www.w3.org/1999/xlink" content-type="dwc:institutional_code" xlink:type="simple">TMAG</named-content>; see Supplement 1 for details.</p></tp:treatment-sec><tp:treatment-sec sec-type="Name" id="SECID0EU2AE"><title>Name.</title><p>In honour of Robert Taylor, collector of the type specimens. During his 13 years in Tasmania, Taylor instigated and managed a number of forest conservation projects that employed the author and other local zoologists as field workers and specimen processors. Material collected for those projects has been a valuable taxonomic resource for the author and others, and will continue to be valuable for years to come.</p></tp:treatment-sec><tp:treatment-sec sec-type="diagnosis" id="SECID0EZ2AE"><title>Diagnosis.</title><p>Distinguished from <italic><tp:taxon-name><tp:taxon-name-part taxon-name-part-type="genus" reg="Tasmanocambala">T.</tp:taxon-name-part><tp:taxon-name-part taxon-name-part-type="species" reg="tasmanica">tasmanica</tp:taxon-name-part></tp:taxon-name></italic> n. sp. by the absence of annular prozonite striae and from <italic><tp:taxon-name><tp:taxon-name-part taxon-name-part-type="genus" reg="Tasmanocambala">T.</tp:taxon-name-part><tp:taxon-name-part taxon-name-part-type="species" reg="greeni">greeni</tp:taxon-name-part></tp:taxon-name></italic> n. sp. by the strong mediad curvature and greater narrowing of the tip of the anterior gonopod coxa.</p></tp:treatment-sec><tp:treatment-sec sec-type="description" id="SECID0EV3AE"><title>Description.</title><p>As for the genus, with the following details: male/female to 55+1/52+1 rings, 1.4/1.8 mm in midbody diameter. Anterior gonopod with tip of coxa curving strongly medially and narrowing (Fig. <xref ref-type="fig" rid="F2">2F</xref>); 3-4 apical telopodite setae behind tab on medial side.</p></tp:treatment-sec><tp:treatment-sec sec-type="distribution" id="SECID0E63AE"><title>Distribution.</title><p>So far known from Flinders and Prime Seal Islands at the eastern end of Bass Strait between Tasmania and Victoria (Fig. <xref ref-type="fig" rid="F5">5A</xref>).</p></tp:treatment-sec><tp:treatment-sec sec-type="remarks" id="SECID0EJ4AE"><title>Remarks.</title><p><italic><tp:taxon-name><tp:taxon-name-part taxon-name-part-type="genus" reg="Tasmanodesmus">Tasmanodesmus</tp:taxon-name-part><tp:taxon-name-part taxon-name-part-type="species" reg="taylori">taylori</tp:taxon-name-part></tp:taxon-name></italic> sp. n. is not greatly different from central Tasmanian forms of <italic><tp:taxon-name><tp:taxon-name-part taxon-name-part-type="genus" reg="Tasmanocambala">T.</tp:taxon-name-part><tp:taxon-name-part taxon-name-part-type="species" reg="greeni">greeni</tp:taxon-name-part></tp:taxon-name></italic> n. sp., and the narrowing of the tip of the anterior gonopod coxa is variable from specimen to specimen.</p></tp:treatment-sec><tp:treatment-sec><!--Section generated to contain objects referenced in tp:taxon-treatment.--><fig id="F2" position="float" orientation="portrait"><label>Figure 2.</label><caption><p><bold>A–C</bold> Left lateral views of midbody rings of <italic><tp:taxon-name><tp:taxon-name-part taxon-name-part-type="genus" reg="Tasmanocambala">Tasmanocambala</tp:taxon-name-part><tp:taxon-name-part taxon-name-part-type="species" reg="greeni">greeni</tp:taxon-name-part></tp:taxon-name></italic> gen. n. et sp. n. (<bold>A</bold> holotype), <italic><tp:taxon-name><tp:taxon-name-part taxon-name-part-type="genus" reg="Tasmanocambala">T.</tp:taxon-name-part><tp:taxon-name-part taxon-name-part-type="species" reg="tasmanica">tasmanica</tp:taxon-name-part></tp:taxon-name></italic> sp. n. (<bold>B</bold> paratype ex QVM:23:54461) and <italic><tp:taxon-name><tp:taxon-name-part taxon-name-part-type="genus" reg="Tasmanocambala">T.</tp:taxon-name-part><tp:taxon-name-part taxon-name-part-type="species" reg="taylori">taylori</tp:taxon-name-part></tp:taxon-name></italic> sp. n. (<bold>C</bold> holotype). <bold>D–F</bold> Ventral views of gonopod complex in situ of <italic><tp:taxon-name><tp:taxon-name-part taxon-name-part-type="genus" reg="Tasmanocambala">T.</tp:taxon-name-part><tp:taxon-name-part taxon-name-part-type="species" reg="greeni">greeni</tp:taxon-name-part></tp:taxon-name></italic> gen. n. et sp. n. (<bold>D</bold> QVM:2018:23:0080), <italic><tp:taxon-name><tp:taxon-name-part taxon-name-part-type="genus" reg="Tasmanocambala">T.</tp:taxon-name-part><tp:taxon-name-part taxon-name-part-type="species" reg="tasmanica">tasmanica</tp:taxon-name-part></tp:taxon-name></italic> sp. n. (<bold>E</bold> paratype ex QVM:23:54461) and <italic><tp:taxon-name><tp:taxon-name-part taxon-name-part-type="genus" reg="Tasmanocambala">T.</tp:taxon-name-part><tp:taxon-name-part taxon-name-part-type="species" reg="taylori">taylori</tp:taxon-name-part></tp:taxon-name></italic> sp. n. (<bold>F</bold> paratype ex QVM:2017:23:0057). <bold>as</bold> = annular stria, <bold>cp</bold> = coxal process, <bold>o</bold> = ozopore, <bold>s</bold> = suture, <bold>st</bold> = horizontal stria. Scale bars: 0.5 mm (<bold>A–E</bold>), 0.25 mm (<bold>F</bold>).</p></caption><graphic xmlns:xlink="http://www.w3.org/1999/xlink" xlink:href="zookeys-827-001-g002.jpg" position="float" orientation="portrait" xlink:type="simple" id="oo_268480.jpg"/></fig><fig id="F5" position="float" orientation="portrait"><label>Figure 5.</label><caption><p>Known localities as of 31 December 2018 for <italic><tp:taxon-name><tp:taxon-name-part taxon-name-part-type="genus" reg="Tasmanocambala">Tasmanocambala</tp:taxon-name-part><tp:taxon-name-part taxon-name-part-type="species" reg="greeni">greeni</tp:taxon-name-part></tp:taxon-name></italic> gen. n. et sp. n. (<bold>A</bold> squares), <italic><tp:taxon-name><tp:taxon-name-part taxon-name-part-type="genus" reg="Tasmanocambala">T.</tp:taxon-name-part><tp:taxon-name-part taxon-name-part-type="species" reg="tasmanica">tasmanica</tp:taxon-name-part></tp:taxon-name></italic> sp. n. (<bold>B</bold> circles), <italic><tp:taxon-name><tp:taxon-name-part taxon-name-part-type="genus" reg="Tasmanocambala">T.</tp:taxon-name-part><tp:taxon-name-part taxon-name-part-type="species" reg="taylori">taylori</tp:taxon-name-part></tp:taxon-name></italic> sp. n. (<bold>A</bold> triangles) and <italic><tp:taxon-name><tp:taxon-name-part taxon-name-part-type="genus" reg="Talomius">Talomius</tp:taxon-name-part><tp:taxon-name-part taxon-name-part-type="species" reg="weldensis">weldensis</tp:taxon-name-part></tp:taxon-name></italic> gen. n. et sp. n. (<bold>B</bold> star). Mercator projection; distance scale approximate.</p></caption><graphic xmlns:xlink="http://www.w3.org/1999/xlink" xlink:href="zookeys-827-001-g005.jpg" position="float" orientation="portrait" xlink:type="simple" id="oo_268483.jpg"/></fig></tp:treatment-sec></tp:taxon-treatment>
