# Supplementary material for: Cambaloid millipedes of Tasmania, Australia, with remarks on family-level classification and descriptions of two new genera and four new species (Diplopoda, Spirostreptida)
Source: Zookeys. 2019 Mar 5;827:1–17. doi: 10.3897/zookeys.827.32969 (PMC6414470; doi:10.3897/zookeys.827.32969)
Supplement: XML Treatment for Talomius [file zookeys.827.32969-treatment5.xml]

<!DOCTYPE tp:taxon-treatment
  PUBLIC "-//TaxonX//DTD Taxonomic Treatment Publishing DTD v0 20100105//EN" "tax-treatment-NSO.dtd">
<tp:taxon-treatment xmlns:tp="http://www.plazi.org/taxpub"><tp:treatment-meta><kwd-group><label>Taxon classification</label><kwd><named-content xmlns:xlink="http://www.w3.org/1999/xlink" content-type="kingdom">Animalia</named-content></kwd><kwd><named-content xmlns:xlink="http://www.w3.org/1999/xlink" content-type="order">Spirostreptida</named-content></kwd><kwd><named-content xmlns:xlink="http://www.w3.org/1999/xlink" content-type="family">Iulomorphidae</named-content></kwd></kwd-group><mixed-citation publication-type="journal"><person-group><name><surname>Mesibov</surname><given-names>Robert</given-names></name></person-group><article-title>Cambaloid millipedes of Tasmania, Australia, with remarks on family-level classification and descriptions of two new genera and four new species (<tp:taxon-name><tp:taxon-name-part taxon-name-part-type="class">Diplopoda</tp:taxon-name-part></tp:taxon-name>, <tp:taxon-name><tp:taxon-name-part taxon-name-part-type="order">Spirostreptida</tp:taxon-name-part></tp:taxon-name>)</article-title><source>Zookeys</source><day>05</day><month>3</month><year>2019</year><volume>827</volume><fpage>1</fpage><lpage>17</lpage><pub-id pub-id-type="doi">10.3897/zookeys.827.32969</pub-id></mixed-citation></tp:treatment-meta><tp:nomenclature><tp:taxon-name>
                  <tp:taxon-name-part taxon-name-part-type="genus" reg="Talomius">Talomius</tp:taxon-name-part>
                  <object-id xmlns:xlink="http://www.w3.org/1999/xlink" content-type="zoobank" xlink:type="simple">http://zoobank.org/670C1ED1-7903-481B-B3E4-2249DEE9641C</object-id>
                </tp:taxon-name><tp:taxon-status xmlns:xlink="http://www.w3.org/1999/xlink" xlink:type="simple">gen. n.</tp:taxon-status></tp:nomenclature><tp:treatment-sec sec-type="type species" id="SECID0E36AE"><title>Type species.</title><p><italic><tp:taxon-name><tp:taxon-name-part taxon-name-part-type="genus" reg="Talomius">Talomius</tp:taxon-name-part><tp:taxon-name-part taxon-name-part-type="species" reg="weldensis">weldensis</tp:taxon-name-part></tp:taxon-name></italic> sp. n., by present designation.</p></tp:treatment-sec><tp:treatment-sec sec-type="Name" id="SECID0EOAAG"><title>Name.</title><p>Anagram of “tasm” from “Tasmania” and “iulo” from “<tp:taxon-name><tp:taxon-name-part taxon-name-part-type="family">Iulomorphidae</tp:taxon-name-part></tp:taxon-name>”; masculine gender.</p></tp:treatment-sec><tp:treatment-sec sec-type="diagnosis" id="SECID0EZAAG"><title>Diagnosis.</title><p>Distinguished from all other genera of <tp:taxon-name><tp:taxon-name-part taxon-name-part-type="family">Iulomorphidae</tp:taxon-name-part></tp:taxon-name> by the male first legs having a reduced prefemur, but with the four more distal podomeres appearing as in normal walking legs, including a normal claw on the tarsus; and distinguished from the other nine Australian iulomorphid genera by the small size of the gonopods relative to ring 7 diameter, by the strong medial curvature of the coxal process on the anterior gonopod, and by the bare, posteriorly curving apex of the anterior gonopod telopodite terminating in the opening of the prostatic groove.</p></tp:treatment-sec><tp:treatment-sec sec-type="description" id="SECID0EEBAG"><title>Description and distribution.</title><p>As for the type species.</p></tp:treatment-sec></tp:taxon-treatment>
