# Supplementary material for: Cambaloid millipedes of Tasmania, Australia, with remarks on family-level classification and descriptions of two new genera and four new species (Diplopoda, Spirostreptida)
Source: Zookeys. 2019 Mar 5;827:1–17. doi: 10.3897/zookeys.827.32969 (PMC6414470; doi:10.3897/zookeys.827.32969)
Supplement: XML Treatment for Talomius weldensis [file zookeys.827.32969-treatment6.xml]

<!DOCTYPE tp:taxon-treatment
  PUBLIC "-//TaxonX//DTD Taxonomic Treatment Publishing DTD v0 20100105//EN" "tax-treatment-NSO.dtd">
<tp:taxon-treatment xmlns:tp="http://www.plazi.org/taxpub"><tp:treatment-meta><kwd-group><label>Taxon classification</label><kwd><named-content xmlns:xlink="http://www.w3.org/1999/xlink" content-type="kingdom">Animalia</named-content></kwd><kwd><named-content xmlns:xlink="http://www.w3.org/1999/xlink" content-type="order">Spirostreptida</named-content></kwd><kwd><named-content xmlns:xlink="http://www.w3.org/1999/xlink" content-type="family">Iulomorphidae</named-content></kwd></kwd-group><mixed-citation publication-type="journal"><person-group><name><surname>Mesibov</surname><given-names>Robert</given-names></name></person-group><article-title>Cambaloid millipedes of Tasmania, Australia, with remarks on family-level classification and descriptions of two new genera and four new species (<tp:taxon-name><tp:taxon-name-part taxon-name-part-type="class">Diplopoda</tp:taxon-name-part></tp:taxon-name>, <tp:taxon-name><tp:taxon-name-part taxon-name-part-type="order">Spirostreptida</tp:taxon-name-part></tp:taxon-name>)</article-title><source>Zookeys</source><day>05</day><month>3</month><year>2019</year><volume>827</volume><fpage>1</fpage><lpage>17</lpage><pub-id pub-id-type="doi">10.3897/zookeys.827.32969</pub-id></mixed-citation></tp:treatment-meta><tp:nomenclature><tp:taxon-name>
                  <tp:taxon-name-part taxon-name-part-type="genus" reg="Talomius">Talomius</tp:taxon-name-part>
                  <tp:taxon-name-part taxon-name-part-type="species" reg="weldensis">weldensis</tp:taxon-name-part>
                  <object-id xmlns:xlink="http://www.w3.org/1999/xlink" content-type="zoobank" xlink:type="simple">http://zoobank.org/8137B3A4-3385-4A1A-9E83-7F07B8427957</object-id>
                </tp:taxon-name><tp:taxon-status xmlns:xlink="http://www.w3.org/1999/xlink" xlink:type="simple">sp. n.</tp:taxon-status><xref ref-type="fig" rid="F3">Figs 3</xref><xref ref-type="fig" rid="F4">, 4</xref></tp:nomenclature><tp:treatment-sec sec-type="Holotype" id="SECID0EZCAG"><title>Holotype.</title><p>Male, dissected, with pieces in genitalia vials (see Remarks), Mt Weld altitudinal transect, <bold>Tasmania</bold>, – 42.9981 146.6167 ±100 m (originally UTM 55G “468762 5239322”, GDA94 datum), ca 600 m a.s.l., pitfall 5U emptied 28 March 2012, M. Driessen and N. Doran, <named-content xmlns:xlink="http://www.w3.org/1999/xlink" content-type="dwc:institutional_code" xlink:type="simple">QVMAG</named-content> QVM:2018:23:0118.</p></tp:treatment-sec><tp:treatment-sec sec-type="Paratypes" id="SECID0EGDAG"><title>Paratypes.</title><p>In <named-content xmlns:xlink="http://www.w3.org/1999/xlink" content-type="dwc:institutional_code" xlink:type="simple">QVMAG</named-content>: 2 males, dissected and without gonopods (see Remarks), details as for holotype, QVM:23:54522.</p></tp:treatment-sec><tp:treatment-sec sec-type="material" id="SECID0ERDAG"><title>Other material.</title><p>None.</p></tp:treatment-sec><tp:treatment-sec sec-type="Name" id="SECID0EWDAG"><title>Name.</title><p>For the type locality, Mt Weld.</p></tp:treatment-sec><tp:treatment-sec sec-type="description" id="SECID0E2DAG"><title>Description.</title><p>In alcohol, specimens grey-brown with lighter annular band at rear of metazonite. Largest male (paratype) with 36+4 body rings, 1.9 mm midbody diameter. Head smooth, clypeus moderately setose. Ocellar area lenticular; ca 20 ocelli in 4 rows in largest male (paratype), dorsal &gt; ventral 6,6,5,3. Antennae short, just reaching rear of ring 2 when extended dorsally; relative antennomere lengths (2=3=6)&gt;(4=5); antennomere 6 widest; 4 apical cones. Gnathochilarium (Fig. <xref ref-type="fig" rid="F3">3A</xref>) with lateral edges of mentum slightly convex; mentum wider than combined lingual plates, anterior edge strongly concave, posteriorly with wide medial depression, the posterior lip of the depression sharply defined, broadly “U”-shaped; promentum triangular with base of triangle convex. Collum strongly convex, almost symmetrical around transverse axis, the corners bluntly acuminate. Ring 2 with ventrolateral margin slightly produced, rings 3 and 4 similarly produced but less so. Prozonites and metazonites (Fig. <xref ref-type="fig" rid="F3">3C</xref>) smooth, shiny; shallow waist with weakly defined suture line, most distinct dorsally; indistinct, fine horizontal striae in lower 1/3 of trunk rings, anteriorly bending upwards and extending anteriorly onto the prozonite, past an imaginary continuation of the suture. Limbus lamellar, undivided. Ozopore on ring 6 at ca 1/2 ring height, slightly higher on subsequent rings; ozopores small, round, located ca 1/3 the distance between suture and posterior metazonite margin. Telson with preanal ring smooth; posterior margin only slightly extended over anal valves medially, not forming distinct epiproct; hypoproct with gently convex dorsal margin. Midbody legs ca 2/3 ring diameter in length; relative podomere lengths (prefemur=femur=tarsus)&gt;postfemur&gt;tibia.; claw ca 1/2 as long as tarsus. No prefemoral tab on any legs.</p><p>Leg 1 (Fig. <xref ref-type="fig" rid="F3">3B</xref>) with coxa laterally produced, anteroposteriorly flattened, with a few setae on distal margin lateral to prefemur; prefemur reduced, with normally long setae; distal podomeres as in walking legs, with normally long setae; relative podomere lengths femur&gt;tarsus&gt;postfemur&gt;tibia&gt;&gt;prefemur; claw ca 1/2 tarsus length. Leg 2 with penis forming a small plate at posterodistal end of elongated coxa.</p><fig id="F3" position="float" orientation="portrait"><label>Figure 3.</label><caption><p><italic><tp:taxon-name><tp:taxon-name-part taxon-name-part-type="genus" reg="Talomius">Talomius</tp:taxon-name-part><tp:taxon-name-part taxon-name-part-type="species" reg="weldensis">weldensis</tp:taxon-name-part></tp:taxon-name></italic> gen. n. et sp. n. , holotype. <bold>A</bold> gnathochilarium <bold>B</bold> right leg 1, anterior view (leg shrivelled due to drying) <bold>C</bold> midbody ring, left lateral view <bold>D</bold> ring 7, ventral view. <bold>c</bold> = coxa, <bold>cp</bold> = coxal process, <bold>gs</bold> = gnathochilarial stipes, <bold>me</bold> = mentum, <bold>pm</bold> = promentum, <bold>o</bold> = ozopore, <bold>s</bold> = suture, <bold>st</bold> = horizontal stria, <bold>t</bold> = telopodite. Scale bars: 25 mm (<bold>A</bold>); 0.5 mm (<bold>B–D</bold>).</p></caption><graphic xmlns:xlink="http://www.w3.org/1999/xlink" xlink:href="zookeys-827-001-g003.jpg" position="float" orientation="portrait" xlink:type="simple" id="oo_268481.jpg"/></fig><p>Aperture (Fig. <xref ref-type="fig" rid="F3">3D</xref>) V-shaped (apex to rear), the margin thickened and slightly raised posteriorly. Gonopods (Figs <xref ref-type="fig" rid="F3">3D</xref>, <xref ref-type="fig" rid="F4">4</xref>) in situ forming small, compact complex strongly tilted posteriorly. Anterior gonopod coxa short, bulbous, cradling base of telopodite laterally; coxal process arising distomedially and extending as flattened tab curving posteriorly and partly sheltering telopodite medially. Telopodite (Fig. <xref ref-type="fig" rid="F4">4A, B</xref>) erect, taller than coxal process, broad basally and strongly tapered. the tip curving posteriorly; pseudoflagellum wide, branching off medially at ca 2/3 telopodite height, paralleling telopodite but not as high, broadly rounded at apex; posterior surface of telopodite with narrow, flattened ridge bearing a few setae, continuing distally on pseudoflagellum; prostatic groove running along posteromedial surface of telopodite base, curving anterodistally and following outer margin of telopodite, terminating at posteriorly directed telopodite tip.</p><p>Posterior gonopods (Fig. <xref ref-type="fig" rid="F4">4C</xref>) separate, less than 1/2 anterior gonopod height; cradled within coxal recess and partly sheltered distally by telopodite base; fingertip-shaped with flattened anteromedial surface distally and with 5 or 6 short apical setae.</p><fig id="F4" position="float" orientation="portrait"><label>Figure 4.</label><caption><p><italic><tp:taxon-name><tp:taxon-name-part taxon-name-part-type="genus" reg="Talomius">Talomius</tp:taxon-name-part><tp:taxon-name-part taxon-name-part-type="species" reg="weldensis">weldensis</tp:taxon-name-part></tp:taxon-name></italic> gen. n. et sp. n., holotype. Left anterior gonopod, medial (<bold>A</bold>) and posterior (<bold>B</bold>) views, and right posterior gonopod (<bold>C</bold>), posterior view. Dashed line (<bold>pg</bold>) indicates course of prostatic groove, dotted lines indicate outline of hidden structure. <bold>pg</bold> = prostatic groove, <bold>ps</bold> = pseudoflagellum, <bold>t</bold> = telopodite. Scale bar: 0.25 mm (approximate).</p></caption><graphic xmlns:xlink="http://www.w3.org/1999/xlink" xlink:href="zookeys-827-001-g004.jpg" position="float" orientation="portrait" xlink:type="simple" id="oo_268482.jpg"/></fig></tp:treatment-sec><tp:treatment-sec sec-type="distribution" id="SECID0EDIAG"><title>Distribution.</title><p>Known only from the type locality (Fig. <xref ref-type="fig" rid="F5">5B</xref>).</p></tp:treatment-sec><tp:treatment-sec sec-type="remarks" id="SECID0ENIAG"><title>Remarks.</title><p>When sorting spirostreptidan millipedes for an article on Tasmanian <tp:taxon-name><tp:taxon-name-part taxon-name-part-type="family">Iulomorphidae</tp:taxon-name-part></tp:taxon-name> (<xref ref-type="bibr" rid="B21">Mesibov 2017a</xref>), I set aside the three Mt Weld males as “<tp:taxon-name><tp:taxon-name-part taxon-name-part-type="family">Cambalidae</tp:taxon-name-part></tp:taxon-name>”, because the males had a small, compact gonopod complex like the Tasmanian cambalids described above, and the legs lacked the prefemoral tabs found in Australian <tp:taxon-name><tp:taxon-name-part taxon-name-part-type="family">Iulomorphidae</tp:taxon-name-part></tp:taxon-name>. The males also had apparently ambulatory first legs, which so far as I am aware have not been reported before in any iulomorphids. When preparing the current article, I removed the gonopods of two of these “cambalids” and cleared and imaged one of the undissected complexes. Unfortunately, I then lost the two gonopod complexes, leaving only one of the three males intact. Rings 7 and 8 of that male were removed for SEM imaging of the gonopod complex (Fig. <xref ref-type="fig" rid="F3">3D</xref>), but with only a very thin coat of metal applied. The rings were returned to alcohol and the gonopods dissected and illustrated here; this specimen has been designated the holotype.</p><p>I regret not having additional material of <italic><tp:taxon-name><tp:taxon-name-part taxon-name-part-type="genus" reg="Talomius">T.</tp:taxon-name-part><tp:taxon-name-part taxon-name-part-type="species" reg="weldensis">weldensis</tp:taxon-name-part></tp:taxon-name></italic> n. sp. for study and description, but the type locality is in Tasmania’s southern mountain district, which in 2019 remains a remote and little-sampled wilderness area. The three known specimens of <italic><tp:taxon-name><tp:taxon-name-part taxon-name-part-type="genus" reg="Talomius">T.</tp:taxon-name-part><tp:taxon-name-part taxon-name-part-type="species" reg="weldensis">weldensis</tp:taxon-name-part></tp:taxon-name></italic> n. sp. were in pitfall traps emptied on 28 March 2012 at 600 m on Mt Weld, during a biological monitoring study along an altitudinal transect. They were among ca 50 <italic><tp:taxon-name><tp:taxon-name-part taxon-name-part-type="genus" reg="Amastigogonus">Amastigogonus</tp:taxon-name-part><tp:taxon-name-part taxon-name-part-type="species" reg="verreauxii">verreauxii</tp:taxon-name-part></tp:taxon-name></italic> (Gervais, 1847) (<tp:taxon-name><tp:taxon-name-part taxon-name-part-type="family">Iulomorphidae</tp:taxon-name-part></tp:taxon-name>) in pitfalls emptied on the same day at the same elevation (<italic><tp:taxon-name><tp:taxon-name-part taxon-name-part-type="genus" reg="Amastigogonus">A.</tp:taxon-name-part><tp:taxon-name-part taxon-name-part-type="species" reg="verreauxii">verreauxii</tp:taxon-name-part></tp:taxon-name></italic> records in <xref ref-type="bibr" rid="B19">Mesibov (2006-2019)</xref>). The Mt Weld study generated its invertebrate samples in 2001-2002 and again in 2011-2012. I did not observe any other <italic><tp:taxon-name><tp:taxon-name-part taxon-name-part-type="genus" reg="Talomius">T.</tp:taxon-name-part><tp:taxon-name-part taxon-name-part-type="species" reg="weldensis">weldensis</tp:taxon-name-part></tp:taxon-name></italic> n. sp. specimens among the millipedes pitfall-trapped in the two sampling periods.</p><fig id="F5" position="float" orientation="portrait"><label>Figure 5.</label><caption><p>Known localities as of 31 December 2018 for <italic><tp:taxon-name><tp:taxon-name-part taxon-name-part-type="genus" reg="Tasmanocambala">Tasmanocambala</tp:taxon-name-part><tp:taxon-name-part taxon-name-part-type="species" reg="greeni">greeni</tp:taxon-name-part></tp:taxon-name></italic> gen. n. et sp. n. (<bold>A</bold> squares), <italic><tp:taxon-name><tp:taxon-name-part taxon-name-part-type="genus" reg="Tasmanocambala">T.</tp:taxon-name-part><tp:taxon-name-part taxon-name-part-type="species" reg="tasmanica">tasmanica</tp:taxon-name-part></tp:taxon-name></italic> sp. n. (<bold>B</bold> circles), <italic><tp:taxon-name><tp:taxon-name-part taxon-name-part-type="genus" reg="Tasmanocambala">T.</tp:taxon-name-part><tp:taxon-name-part taxon-name-part-type="species" reg="taylori">taylori</tp:taxon-name-part></tp:taxon-name></italic> sp. n. (<bold>A</bold> triangles) and <italic><tp:taxon-name><tp:taxon-name-part taxon-name-part-type="genus" reg="Talomius">Talomius</tp:taxon-name-part><tp:taxon-name-part taxon-name-part-type="species" reg="weldensis">weldensis</tp:taxon-name-part></tp:taxon-name></italic> gen. n. et sp. n. (<bold>B</bold> star). Mercator projection; distance scale approximate.</p></caption><graphic xmlns:xlink="http://www.w3.org/1999/xlink" xlink:href="zookeys-827-001-g005.jpg" position="float" orientation="portrait" xlink:type="simple" id="oo_268483.jpg"/></fig></tp:treatment-sec><ref-list><ref id="B21"><mixed-citation xmlns:xlink="http://www.w3.org/1999/xlink" xlink:type="simple"><person-group><name name-style="western"><surname>Mesibov</surname><given-names>R</given-names></name></person-group> (<year>2017a</year>) <article-title>Iulomorphid millipedes (<tp:taxon-name><tp:taxon-name-part taxon-name-part-type="class">Diplopoda</tp:taxon-name-part></tp:taxon-name>, <tp:taxon-name><tp:taxon-name-part taxon-name-part-type="order">Spirostreptida</tp:taxon-name-part></tp:taxon-name>, <tp:taxon-name><tp:taxon-name-part taxon-name-part-type="family">Iulomorphidae</tp:taxon-name-part></tp:taxon-name>) of Tasmania, Australia.</article-title><source>ZooKeys</source><volume>652</volume>: <fpage>1</fpage>–<lpage>36</lpage>. <ext-link xlink:type="simple" ext-link-type="doi" xlink:href="10.3897/zookeys.652.12035">https://doi.org/10.3897/zookeys.652.12035</ext-link></mixed-citation></ref><ref id="B19"><mixed-citation xmlns:xlink="http://www.w3.org/1999/xlink" xlink:type="simple"><person-group><name name-style="western"><surname>Mesibov</surname><given-names>R</given-names></name></person-group> (<year>2006-2019</year>) Millipedes of Australia. <ext-link xlink:type="simple" ext-link-type="uri" xlink:href="http://www.polydesmida.info/millipedesofaustralia/index.html">http://www.polydesmida.info/millipedesofaustralia/index.html</ext-link> [Accessed 2 January 2019]</mixed-citation></ref></ref-list></tp:taxon-treatment>
