# Supplementary material for: Cambaloid millipedes of Tasmania, Australia, with remarks on family-level classification and descriptions of two new genera and four new species (Diplopoda, Spirostreptida)
Source: Zookeys. 2019 Mar 5;827:1–17. doi: 10.3897/zookeys.827.32969 (PMC6414470; doi:10.3897/zookeys.827.32969)
Supplement: Supplementary material 1 [file zookeys-827-001-s001.tsv]

institutionCode	catalogNumber	phylum	class	order	family	genus	specificEpithet	scientificName	typeStatus	organismRemarks	locality	country	stateProvince	decimalLatitude	decimalLongitude	geodeticDatum	coordinateUncertaintyInMeters	georeferenceSources	georeferencedBy	georeferenceRemarks	verbatimCoordinates	verbatimSRS	minimumElevationInMeters	recordedBy	eventRemarks	eventDate
Queen Victoria Museum and Art Gallery, Launceston	QVM:2017:23:0001	Arthropoda	Diplopoda	Spirostreptida	Cambalidae	Tasmanocambala	greeni	Tasmanocambala greeni Mesibov, 2019		1 male, 1 female	Tarraleah	Australia	Tasmania	-42.3000	146.4500	WGS84	10000	Google Earth	R. Mesibov					V.V. Hickman		1952-05
Queen Victoria Museum and Art Gallery, Launceston	QVM:2017:23:0005	Arthropoda	Diplopoda	Spirostreptida	Cambalidae	Tasmanocambala	greeni	Tasmanocambala greeni Mesibov, 2019	paratype	1 female	Maggs Mountain - compartment 2 turnoff	Australia	Tasmania	-41.7264	146.1872	WGS84	1000	R. Green advice	R. Mesibov	site E - site F average location	DP 322 802 (55G 432200 5380200)	AGD66	880	R.H. Green		1979-05-17
Queen Victoria Museum and Art Gallery, Launceston	QVM:2017:23:0006	Arthropoda	Diplopoda	Spirostreptida	Cambalidae	Tasmanocambala	greeni	Tasmanocambala greeni Mesibov, 2019	holotype	1 male	Maggs Mountain Road	Australia	Tasmania	-41.6908	146.2075	WGS84	2000	R. Green advice | Google Earth	R. Mesibov				450	R.H. Green	8 Oct - 6 Nov 1979	1979-10-08/1979-11-06
Queen Victoria Museum and Art Gallery, Launceston	QVM:2017:23:0007	Arthropoda	Diplopoda	Spirostreptida	Cambalidae	Tasmanocambala	greeni	Tasmanocambala greeni Mesibov, 2019	paratypes	2 females	Maggs Mountain - compartment 2 turnoff	Australia	Tasmania	-41.7264	146.1872	WGS84	1000	R. Green advice	R. Mesibov	site E - site F average location	DP 322 802 (55G 432200 5380200)	AGD66	880	R.H. Green		1980-02-04
Queen Victoria Museum and Art Gallery, Launceston	QVM:2017:23:0008	Arthropoda	Diplopoda	Spirostreptida	Cambalidae	Tasmanocambala	greeni	Tasmanocambala greeni Mesibov, 2019	paratypes	1 male, 6 females	Maggs Mountain	Australia	Tasmania	-41.6908	146.2075	WGS84	2000	R. Green advice | Google Earth	R. Mesibov					R.H. Green	tussock corner	1980-03-18
Queen Victoria Museum and Art Gallery, Launceston	QVM:2017:23:0009	Arthropoda	Diplopoda	Spirostreptida	Cambalidae	Tasmanocambala	greeni	Tasmanocambala greeni Mesibov, 2019	paratypes	2 males	Maggs Mountain	Australia	Tasmania	-41.6908	146.2075	WGS84	2000	R. Green advice | Google Earth	R. Mesibov					R.H. Green	plateau rainforest	1980-12-03
Queen Victoria Museum and Art Gallery, Launceston	QVM:2017:23:0010	Arthropoda	Diplopoda	Spirostreptida	Cambalidae	Tasmanocambala	greeni	Tasmanocambala greeni Mesibov, 2019	paratype	1 female	Maggs Mountain	Australia	Tasmania	-41.7269	146.1878	WGS84	1000	R. Green advice	R. Mesibov		DP 322 802 (55G 432200 5380200)	AGD66	880	R.H. Green	site F	1981-01-14
Queen Victoria Museum and Art Gallery, Launceston	QVM:2017:23:0011	Arthropoda	Diplopoda	Spirostreptida	Cambalidae	Tasmanocambala	greeni	Tasmanocambala greeni Mesibov, 2019	paratypes	3 females	Maggs Mountain	Australia	Tasmania	-41.7258	146.1867	WGS84	1000	R. Green advice	R. Mesibov		DP 316 813 (55G 431600 5381300)	AGD66	800	R.H. Green	site E	1982-02-09
Queen Victoria Museum and Art Gallery, Launceston	QVM:2017:23:0012	Arthropoda	Diplopoda	Spirostreptida	Cambalidae	Tasmanocambala	greeni	Tasmanocambala greeni Mesibov, 2019	paratypes	2 females	Maggs Mountain	Australia	Tasmania	-41.7258	146.1867	WGS84	1000	R. Green advice	R. Mesibov		DP 316 813 (55G 431600 5381300)	AGD66	800	R.H. Green	site E	1984-02-21
Queen Victoria Museum and Art Gallery, Launceston	QVM:2017:23:0015	Arthropoda	Diplopoda	Spirostreptida	Cambalidae	Tasmanocambala	greeni	Tasmanocambala greeni Mesibov, 2019		2 males, 3 females, 1 juvenile	Mt Rufus	Australia	Tasmania	-42.1246	146.0998	WGS84	5000	LISTmap	R. Mesibov					N. Platnick | R. Raven | T. Churchill		1987-04-29
Queen Victoria Museum and Art Gallery, Launceston	QVM:2017:23:0020	Arthropoda	Diplopoda	Spirostreptida	Cambalidae	Tasmanocambala	greeni	Tasmanocambala greeni Mesibov, 2019	paratype	1 female	Maggs Mountain	Australia	Tasmania	-41.7269	146.1878	WGS84	1000	R. Green advice	R. Mesibov		DP 322 802 (55G 432200 5380200)	AGD66	880	R.H. Green	site F	1989-02-20
Queen Victoria Museum and Art Gallery, Launceston	QVM:2017:23:0021	Arthropoda	Diplopoda	Spirostreptida	Cambalidae	Tasmanocambala	greeni	Tasmanocambala greeni Mesibov, 2019		1 male	Wombat Hill	Australia	Tasmania	-41.4811	145.4478	WGS84	100	1:25K TASMAP	R. Mesibov		CQ 703 065 (55G 370300 5406500)	AGD66	670	R. Mesibov	plot NW2 - day+evening	1990-09-27
Queen Victoria Museum and Art Gallery, Launceston	QVM:2017:23:0022	Arthropoda	Diplopoda	Spirostreptida	Cambalidae	Tasmanocambala	greeni	Tasmanocambala greeni Mesibov, 2019		3 males, 3 females	Possum Creek area	Australia	Tasmania	-41.2697	144.7150	WGS84	100	1:25K TASMAP	R. Mesibov		CQ 085 286 (55G 308500 5428600)	AGD66	10	R. Mesibov		1991-01-05
Queen Victoria Museum and Art Gallery, Launceston	QVM:2017:23:0025	Arthropoda	Diplopoda	Spirostreptida	Cambalidae	Tasmanocambala	greeni	Tasmanocambala greeni Mesibov, 2019		1 male, 1 female	Robinsons Creek - Maria Island	Australia	Tasmania	-42.6292	148.0928	WGS84	250	1:100K TASMAP	R. Mesibov		EN 895 796 (55G 589500 5279600)	AGD66	150	R. Mesibov		1991-08-12
Queen Victoria Museum and Art Gallery, Launceston	QVM:2017:23:0026	Arthropoda	Diplopoda	Spirostreptida	Cambalidae	Tasmanocambala	greeni	Tasmanocambala greeni Mesibov, 2019		2 males, 1 female	Kelcey Tier	Australia	Tasmania	-41.2203	146.3203	WGS84	100	1:25K TASMAP	R. Mesibov		DQ 429 364 (55G 442900 5436400)	AGD66	170	R. Mesibov		1991-09-01
Queen Victoria Museum and Art Gallery, Launceston	QVM:2017:23:0027	Arthropoda	Diplopoda	Spirostreptida	Cambalidae	Tasmanocambala	greeni	Tasmanocambala greeni Mesibov, 2019		1 male, 1 female	Fingerpost area	Australia	Tasmania	-41.4103	145.6289	WGS84	100	1:25K TASMAP	R. Mesibov		CQ 853 146 (55G 385300 5414600)	AGD66	610	R. Mesibov	day + evening	1991-09-18
Queen Victoria Museum and Art Gallery, Launceston	QVM:2017:23:0028	Arthropoda	Diplopoda	Spirostreptida	Cambalidae	Tasmanocambala	greeni	Tasmanocambala greeni Mesibov, 2019		2 males, 8 females	Fingerpost area	Australia	Tasmania	-41.4103	145.6289	WGS84	100	1:25K TASMAP	R. Mesibov		CQ 853 146 (55G 385300 5414600)	AGD66	610	R. Mesibov	day + evening	1991-09-23
Queen Victoria Museum and Art Gallery, Launceston	QVM:2017:23:0029	Arthropoda	Diplopoda	Spirostreptida	Cambalidae	Tasmanocambala	greeni	Tasmanocambala greeni Mesibov, 2019		1 male	Fingerpost area	Australia	Tasmania	-41.4103	145.6289	WGS84	100	1:25K TASMAP	R. Mesibov		CQ 853 146 (55G 385300 5414600)	AGD66	610	R. Mesibov	day	1991-09-26
Queen Victoria Museum and Art Gallery, Launceston	QVM:2017:23:0030	Arthropoda	Diplopoda	Spirostreptida	Cambalidae	Tasmanocambala	greeni	Tasmanocambala greeni Mesibov, 2019		3 males	Stockwell Marsh	Australia	Tasmania	-41.4583	145.5742	WGS84	100	1:25K TASMAP	R. Mesibov		CQ 808 092 (55G 380800 5409200)	AGD66	630	R. Mesibov	day + evening	1991-10-19
Queen Victoria Museum and Art Gallery, Launceston	QVM:2017:23:0031	Arthropoda	Diplopoda	Spirostreptida	Cambalidae	Tasmanocambala	greeni	Tasmanocambala greeni Mesibov, 2019		2 males	Gog Range	Australia	Tasmania	-41.4956	146.4597	WGS84	100	1:25K TASMAP	R. Mesibov		DQ 548 059 (55G 454800 5405900)	AGD66	180	R. Mesibov | T. Scarborough		1991-12-13
Queen Victoria Museum and Art Gallery, Launceston	QVM:2017:23:0032	Arthropoda	Diplopoda	Spirostreptida	Cambalidae	Tasmanocambala	greeni	Tasmanocambala greeni Mesibov, 2019		2 males, 7 females	Tarraleah	Australia	Tasmania	-42.3031	146.3633	WGS84	100	1:25K TASMAP	R. Mesibov		DP 474 162 (55G 447400 5316200)	AGD66	700	R. Mesibov	plot 4	1992-04-17
Queen Victoria Museum and Art Gallery, Launceston	QVM:2017:23:0034	Arthropoda	Diplopoda	Spirostreptida	Cambalidae	Tasmanocambala	greeni	Tasmanocambala greeni Mesibov, 2019		1 male	Badger Creek	Australia	Tasmania	-43.0697	147.7225	WGS84	100	QVMAG records	R. Mesibov		EN 587 310 (55G 558700 5231000)	AGD66	190	R. D'Orazio | T. Kingston		1992-09-09
Queen Victoria Museum and Art Gallery, Launceston	QVM:2017:23:0036	Arthropoda	Diplopoda	Spirostreptida	Cambalidae	Tasmanocambala	greeni	Tasmanocambala greeni Mesibov, 2019		1 male, 4 females	Washpond Forest	Australia	Tasmania	-40.7347	144.7133	WGS84	100	1:25K TASMAP	R. Mesibov		CQ 068 880 (55G 306800 5488000)	AGD66	40	R. Mesibov	Woolnorth property	1992-11-18
Queen Victoria Museum and Art Gallery, Launceston	QVM:2017:23:0049	Arthropoda	Diplopoda	Spirostreptida	Cambalidae	Tasmanocambala	greeni	Tasmanocambala greeni Mesibov, 2019		6 males,9 females	Butlers Gorge	Australia	Tasmania	-42.2656	146.2750	WGS84	100	1:25K TASMAP	R. Mesibov		DP 401 203 (55G 440100 5320300)	AGD66	720	R. Mesibov		1994-02-17
Queen Victoria Museum and Art Gallery, Launceston	QVM:2017:23:0050	Arthropoda	Diplopoda	Spirostreptida	Cambalidae	Tasmanocambala	greeni	Tasmanocambala greeni Mesibov, 2019		2 females	Warners Sugarloaf	Australia	Tasmania	-41.6981	146.6456	WGS84	1000	label data	R. Mesibov		DP 704 835 (55G 470400 5383500)	AGD66	550	K. Higgs		1994-05
Queen Victoria Museum and Art Gallery, Launceston	QVM:2017:23:0051	Arthropoda	Diplopoda	Spirostreptida	Cambalidae	Tasmanocambala	greeni	Tasmanocambala greeni Mesibov, 2019		1 male	Mt Misery	Australia	Tasmania	-42.9703	147.0233	WGS84	100	1:25K TASMAP	R. Mesibov		EN 018 423 (55G 501800 5242300)	AGD66	240	R. Mesibov | T. Moule		1994-09-10
Queen Victoria Museum and Art Gallery, Launceston	QVM:2017:23:0053	Arthropoda	Diplopoda	Spirostreptida	Cambalidae	Tasmanocambala	greeni	Tasmanocambala greeni Mesibov, 2019		4 males, 4 females	Williamsford	Australia	Tasmania	-41.8392	145.4969	WGS84	100	1:25K TASMAP	R. Mesibov		CP 751 668 (55G 375100 5366800)	AGD66	340	R. Mesibov	Montezuma Falls track	1995-05-21
Queen Victoria Museum and Art Gallery, Launceston	QVM:2017:23:0056	Arthropoda	Diplopoda	Spirostreptida	Cambalidae	Tasmanocambala	greeni	Tasmanocambala greeni Mesibov, 2019		1 male	Lake Mackenzie area	Australia	Tasmania	-41.6617	146.3250	WGS84	100	1:25K TASMAP	R. Mesibov		DP 437 874 (55G 443700 5387400)	AGD66	1130	R. Mesibov | T. Moule		1996-01-06
Queen Victoria Museum and Art Gallery, Launceston	QVM:2017:23:0058	Arthropoda	Diplopoda	Spirostreptida	Cambalidae	Tasmanocambala	greeni	Tasmanocambala greeni Mesibov, 2019		1 male, 5 females	Smiths Plains	Australia	Tasmania	-41.4347	146.0736	WGS84	100	R. Bashford advice	R. Mesibov		DQ 225 124 (55G 422500 5412400)	AGD66	560	R. Bashford		1996-05-16
Queen Victoria Museum and Art Gallery, Launceston	QVM:2017:23:0061	Arthropoda	Diplopoda	Spirostreptida	Cambalidae	Tasmanocambala	greeni	Tasmanocambala greeni Mesibov, 2019		1 male	Christmas Hill	Australia	Tasmania	-41.4628	146.6050	WGS84	100	1:25K TASMAP	R. Mesibov		DQ 669 096 (55G 466900 5409600)	AGD66	360	R. Mesibov | C. Brockmann		1996-12-02
Queen Victoria Museum and Art Gallery, Launceston	QVM:2017:23:0063	Arthropoda	Diplopoda	Spirostreptida	Cambalidae	Tasmanocambala	greeni	Tasmanocambala greeni Mesibov, 2019		4 males	Library Creek	Australia	Tasmania	-41.1708	146.0931	WGS84	100	1:25K TASMAP	R. Mesibov		DQ 238 417 (55G 423800 5441700)	AGD66	20	R. Mesibov | C. Brockmann		1997-01-04
Queen Victoria Museum and Art Gallery, Launceston	QVM:2017:23:0073	Arthropoda	Diplopoda	Spirostreptida	Cambalidae	Tasmanocambala	greeni	Tasmanocambala greeni Mesibov, 2019		1 male	Marine Creek	Australia	Tasmania	-41.3206	146.3742	WGS84	100	1:25K TASMAP	R. Mesibov		DQ 475 253 (55G 447500 5425300)	AGD66	70	R. Mesibov		1997-08-29
Queen Victoria Museum and Art Gallery, Launceston	QVM:2017:23:0074	Arthropoda	Diplopoda	Spirostreptida	Cambalidae	Tasmanocambala	greeni	Tasmanocambala greeni Mesibov, 2019		1 male, 1 female	Mersey River	Australia	Tasmania	-41.4750	146.4647	WGS84	100	1:25K TASMAP	R. Mesibov		DQ 552 082 (55G 455200 5408200)	AGD66	160	R. Mesibov		1997-09-12
Queen Victoria Museum and Art Gallery, Launceston	QVM:2017:23:0076	Arthropoda	Diplopoda	Spirostreptida	Cambalidae	Tasmanocambala	greeni	Tasmanocambala greeni Mesibov, 2019		1 male	Lobster Rivulet area	Australia	Tasmania	-41.5119	146.5053	WGS84	100	1:25K TASMAP	R. Mesibov		DQ 586 041 (55G 458600 5404100)	AGD66	220	R. Mesibov		1997-09-17
Queen Victoria Museum and Art Gallery, Launceston	QVM:2017:23:0080	Arthropoda	Diplopoda	Spirostreptida	Cambalidae	Tasmanocambala	greeni	Tasmanocambala greeni Mesibov, 2019		2 males, 5 females	Bishops Creek	Australia	Tasmania	-41.2928	146.1450	WGS84	100	1:25K TASMAP	R. Mesibov		DQ 283 282 (55G 428300 5428200)	AGD66	310	R. Mesibov		1998-08-31
Queen Victoria Museum and Art Gallery, Launceston	QVM:2017:23:0082	Arthropoda	Diplopoda	Spirostreptida	Cambalidae	Tasmanocambala	greeni	Tasmanocambala greeni Mesibov, 2019		1 male	Inglis River	Australia	Tasmania	-41.0758	145.6097	WGS84	100	K. Bonham advice	R. Mesibov		3831 4517 (55G 383100 5451700)	AGD66	140	K. Bonham	site 14a	1999-05-05
Queen Victoria Museum and Art Gallery, Launceston	QVM:2017:23:0083	Arthropoda	Diplopoda	Spirostreptida	Cambalidae	Tasmanocambala	greeni	Tasmanocambala greeni Mesibov, 2019		1 male	Inglis River	Australia	Tasmania	-41.0758	145.6039	WGS84	100	K. Bonham advice	R. Mesibov		3826 4517 (55G 382600 5451700)	AGD66	100	K. Bonham	site 15b	1999-05-05
Queen Victoria Museum and Art Gallery, Launceston	QVM:2017:23:0084	Arthropoda	Diplopoda	Spirostreptida	Cambalidae	Tasmanocambala	greeni	Tasmanocambala greeni Mesibov, 2019		1 male	Oonah	Australia	Tasmania	-41.2189	145.5864	WGS84	100	K. Bonham advice	R. Mesibov		3814 4358 (55G 381400 5435800)	AGD66	480	K. Bonham	site 30a	1999-05-25
Queen Victoria Museum and Art Gallery, Launceston	QVM:2017:23:0085	Arthropoda	Diplopoda	Spirostreptida	Cambalidae	Tasmanocambala	greeni	Tasmanocambala greeni Mesibov, 2019		1 male	Keddies Creek	Australia	Tasmania	-41.1669	146.0561	WGS84	100	K. Bonham advice	R. Mesibov		4207 4421 (55G 420700 5442100)	AGD66	60	K. Bonham	site 38b	1999-05-28
Queen Victoria Museum and Art Gallery, Launceston	QVM:2017:23:0087	Arthropoda	Diplopoda	Spirostreptida	Cambalidae	Tasmanocambala	greeni	Tasmanocambala greeni Mesibov, 2019		2 males	Big Tree Reserve	Australia	Tasmania	-42.8139	146.6639	WGS84	100	K. Bonham advice	R. Mesibov		4724 2596 (55G 472400 5259600)	AGD66	360	K. Bonham		2001-12-09
Queen Victoria Museum and Art Gallery, Launceston	QVM:2017:23:0088	Arthropoda	Diplopoda	Spirostreptida	Cambalidae	Tasmanocambala	greeni	Tasmanocambala greeni Mesibov, 2019		1 male, 3 females	Preservation Bay	Australia	Tasmania	-41.1064	146.0486	WGS84	100	1:25K TASMAP	R. Mesibov		DQ 200 488 (55G 420000 5448800)	AGD66	40	R. Mesibov | T. Moule		2002-06-22
Queen Victoria Museum and Art Gallery, Launceston	QVM:2017:23:0090	Arthropoda	Diplopoda	Spirostreptida	Cambalidae	Tasmanocambala	greeni	Tasmanocambala greeni Mesibov, 2019		1 male	Tyenna River	Australia	Tasmania	-42.7489	146.5664	WGS84	25	GPS	R. Mesibov		42°44'56"S 146°33'59"E	WGS84	300	R. Mesibov		2002-09-21
Queen Victoria Museum and Art Gallery, Launceston	QVM:2017:23:0099	Arthropoda	Diplopoda	Spirostreptida	Cambalidae	Tasmanocambala	greeni	Tasmanocambala greeni Mesibov, 2019		3 males, 2 females	Reid Street Reserve	Australia	Tasmania	-41.1538	146.1496	WGS84	50	LISTmap	R. Mesibov				40	R. Mesibov		2017-04-28
Queen Victoria Museum and Art Gallery, Launceston	QVM:2017:23:0256	Arthropoda	Diplopoda	Spirostreptida	Cambalidae	Tasmanocambala	greeni	Tasmanocambala greeni Mesibov, 2019		1 male	Pinners Road	Australia	Tasmania	-41.1585	145.5397	WGS84	25	GPS	R. Mesibov				490	R. Mesibov		2017-12-04
Queen Victoria Museum and Art Gallery, Launceston	QVM:2017:23:0258	Arthropoda	Diplopoda	Spirostreptida	Cambalidae	Tasmanocambala	greeni	Tasmanocambala greeni Mesibov, 2019		3 males, 2 females	Pinners Road	Australia	Tasmania	-41.1577	145.5406	WGS84	25	GPS	R. Mesibov				480	R. Mesibov		2017-12-04
Queen Victoria Museum and Art Gallery, Launceston	QVM:2017:23:0277	Arthropoda	Diplopoda	Spirostreptida	Cambalidae	Tasmanocambala	greeni	Tasmanocambala greeni Mesibov, 2019	paratype	1 male	Maggs Mountain	Australia	Tasmania	-41.7269	146.1878	WGS84	1000	R. Green advice	R. Mesibov		DP 322 802 (55G 432200 5380200)	AGD66	880	R.H. Green	site F	1981-09-23
Queen Victoria Museum and Art Gallery, Launceston	QVM:2018:23:0080	Arthropoda	Diplopoda	Spirostreptida	Cambalidae	Tasmanocambala	greeni	Tasmanocambala greeni Mesibov, 2019		7 males,6 females	Lake Mackenzie Road	Australia	Tasmania	-41.6431	146.2896	WGS84	25	GPS	R. Mesibov				920	R. Mesibov		2018-08-02
Queen Victoria Museum and Art Gallery, Launceston	QVM:2018:23:0117	Arthropoda	Diplopoda	Spirostreptida	Cambalidae	Tasmanocambala	greeni	Tasmanocambala greeni Mesibov, 2019		3 males, 3 females	Lyrebird Nature Walk - 3.3 km SE of Mt Field - Mt Field National Park	Australia	Tasmania	-42.6794	146.6806	WGS84	200	label data	R. Mesibov		42°40'46"S 146°40'50"E	WGS84		A. Solodovnikov	690 m	2008-03-08
Queen Victoria Museum and Art Gallery, Launceston	QVM:23:11655	Arthropoda	Diplopoda	Spirostreptida	Cambalidae	Tasmanocambala	greeni	Tasmanocambala greeni Mesibov, 2019		2 males	near Old Pelion Hut	Australia	Tasmania	-41.8269	146.0356	WGS84	1000	QVMAG records	R. Mesibov		DP 198 688 (55G 419800 5368800)	AGD66		T. Kingston | M.E. Kingston	under log in button grass	1992-02-12
Queen Victoria Museum and Art Gallery, Launceston	QVM:23:45848	Arthropoda	Diplopoda	Spirostreptida	Cambalidae	Tasmanocambala	greeni	Tasmanocambala greeni Mesibov, 2019		2 males	Robbins Island Road	Australia	Tasmania	-40.7794	144.8825	WGS84	100	1:25K TASMAP	R. Mesibov		CQ 212 834 (55G 321200 5483400)	AGD66	20	R. Mesibov		2004-06-04
Queen Victoria Museum and Art Gallery, Launceston	QVM:23:53923	Arthropoda	Diplopoda	Spirostreptida	Cambalidae	Tasmanocambala	greeni	Tasmanocambala greeni Mesibov, 2019		5 males, 2 females	Andersons Road	Australia	Tasmania	-41.3858	146.0864	WGS84	25	LISTmap	R. Mesibov				510	R. Mesibov		2015-06-03
Queen Victoria Museum and Art Gallery, Launceston	QVM:23:54169	Arthropoda	Diplopoda	Spirostreptida	Cambalidae	Tasmanocambala	greeni	Tasmanocambala greeni Mesibov, 2019		1 male	Coal Point - Bruny Island - site KB15	Australia	Tasmania	-43.3341	147.3245	WGS84	50	K. Bonham advice	R. Mesibov		-43.3341 147.3245	WGS84	<10	K. Bonham | B. Paton	litter on rockshelf by damp eucalypt forest	2016-02-20
Queen Victoria Museum and Art Gallery, Launceston	QVM:23:54320	Arthropoda	Diplopoda	Spirostreptida	Cambalidae	Tasmanocambala	greeni	Tasmanocambala greeni Mesibov, 2019		1 male, 1 female	Western Creek	Australia	Tasmania	-41.6858	146.4978	WGS84	100	1:25K TASMAP	R. Mesibov		DP 581 848 (55G 458100 5384800)	AGD66	1150	R. Mesibov		1993-08-08
Queen Victoria Museum and Art Gallery, Launceston	QVM:23:54438	Arthropoda	Diplopoda	Spirostreptida	Cambalidae	Tasmanocambala	greeni	Tasmanocambala greeni Mesibov, 2019		4 males	Kutikina Cave	Australia	Tasmania	-42.5275	145.7698	WGS84	200	LISTmap	R. Mesibov				40	S.M. Eberhard	F34	1988-03-23
Queen Victoria Museum and Art Gallery, Launceston	QVM:23:54439	Arthropoda	Diplopoda	Spirostreptida	Cambalidae	Tasmanocambala	greeni	Tasmanocambala greeni Mesibov, 2019		1 male	Rotuli Cave [= Bill Nielson Cave] - Nicholls Range	Australia	Tasmania	-42.7021	145.8208	WGS84	50	LISTmap	R. Mesibov				40	S.M. Eberhard	NR1	1987-02-19
Tasmanian Museum and Art Gallery, Hobart	J5925	Arthropoda	Diplopoda	Spirostreptida	Cambalidae	Tasmanocambala	greeni	Tasmanocambala greeni Mesibov, 2019		1 male	Savage River area	Australia	Tasmania	-41.5090	145.2132	WGS84	500	R. Mesibov records | LISTmap	R. Mesibov					R. Mesibov		1973-09-21
Tasmanian Museum and Art Gallery, Hobart	J5958	Arthropoda	Diplopoda	Spirostreptida	Cambalidae	Tasmanocambala	greeni	Tasmanocambala greeni Mesibov, 2019		1 male	Mt Wellington	Australia	Tasmania	-42.9146	147.2475	WGS84	1000	LISTmap	R. Mesibov					J.W. Evans	2200 feet	1935-09-22
Zoological Museum, Natural History Museum of Denmark, Copenhagen		Arthropoda	Diplopoda	Spirostreptida	Cambalidae	Tasmanocambala	greeni	Tasmanocambala greeni Mesibov, 2019		many males, females and juveniles	Lyrebird Nature Walk - 3.3 km SE of Mt Field - Mt Field National Park	Australia	Tasmania	-42.6794	146.6806	WGS84	200	label data	R. Mesibov		42°40'46"S 146°40'50"E	WGS84		A. Solodovnikov	690 m	2008-03-08
Queen Victoria Museum and Art Gallery, Launceston	QVM:2017:23:0004	Arthropoda	Diplopoda	Spirostreptida	Cambalidae	Tasmanocambala	tasmanica	Tasmanocambala tasmanica Mesibov, 2019		1 male, 6 females	Griffiths Road - Koonya State Forest	Australia	Tasmania	-43.0850	147.7094	WGS84	2000	Google Earth	R. Mesibov						donated by J.L. Hickman - located as Griffiths Ridge off Roaring Beach Road	1977-11-19
Queen Victoria Museum and Art Gallery, Launceston	QVM:2017:23:0014	Arthropoda	Diplopoda	Spirostreptida	Cambalidae	Tasmanocambala	tasmanica	Tasmanocambala tasmanica Mesibov, 2019		2 females	Long Hill - Pinus radiata plantation	Australia	Tasmania	-41.3449	146.5137	WGS84	3000	LISTmap	R. Mesibov					R. Bashford		1986-11-20
Queen Victoria Museum and Art Gallery, Launceston	QVM:2017:23:0023	Arthropoda	Diplopoda	Spirostreptida	Cambalidae	Tasmanocambala	tasmanica	Tasmanocambala tasmanica Mesibov, 2019		1 male	Mitchelmores Creek	Australia	Tasmania	-42.3519	147.8842	WGS84	100	1:25K TASMAP	R. Mesibov		EP 727 106 (55G 572700 5310600)	AGD66	120	R. Mesibov		1991-04-16
Queen Victoria Museum and Art Gallery, Launceston	QVM:2017:23:0024	Arthropoda	Diplopoda	Spirostreptida	Cambalidae	Tasmanocambala	tasmanica	Tasmanocambala tasmanica Mesibov, 2019		3 males, 1 female	Salmons Creek	Australia	Tasmania	-42.4828	147.8483	WGS84	100	1:25K TASMAP	R. Mesibov		EN 696 961 (55G 569600 5296100)	AGD66	150	R. Mesibov		1991-04-17
Queen Victoria Museum and Art Gallery, Launceston	QVM:2017:23:0033	Arthropoda	Diplopoda	Spirostreptida	Cambalidae	Tasmanocambala	tasmanica	Tasmanocambala tasmanica Mesibov, 2019		1 male	Lower Wilmot	Australia	Tasmania	-41.2978	146.2202	WGS84	100	label data	R. Mesibov		DQ 346 277 (55G 434600 5427700)	AGD66		R. D'Orazio | M. Cooper		1992-08-31
Queen Victoria Museum and Art Gallery, Launceston	QVM:2017:23:0035	Arthropoda	Diplopoda	Spirostreptida	Cambalidae	Tasmanocambala	tasmanica	Tasmanocambala tasmanica Mesibov, 2019		1 male	Benjafields Ridge	Australia	Tasmania	-43.1434	147.7478	WGS84	100	LISTmap	R. Mesibov		EN 607 228 (55G 560700 5222800)	AGD66	260	T. Kingston | R. D'Orazio		1992-09-09
Queen Victoria Museum and Art Gallery, Launceston	QVM:2017:23:0037	Arthropoda	Diplopoda	Spirostreptida	Cambalidae	Tasmanocambala	tasmanica	Tasmanocambala tasmanica Mesibov, 2019		1 female	Halfway down Western Tiers	Australia	Tasmania	-41.8789	146.9953	WGS84	100	A. Richardson advice	R. Mesibov		DP 995 635 (55G 499500 5363500)	AGD66	750	A. Richardson		1993-01-25
Queen Victoria Museum and Art Gallery, Launceston	QVM:2017:23:0039	Arthropoda	Diplopoda	Spirostreptida	Cambalidae	Tasmanocambala	tasmanica	Tasmanocambala tasmanica Mesibov, 2019		2 males	Five Mile Marsh	Australia	Tasmania	-42.2161	146.6681	WGS84	100	A. Richardson advice	R. Mesibov		DP 725 260 (55G 472500 5326000)	AGD66	830	A. Richardson		1993-01-27
Queen Victoria Museum and Art Gallery, Launceston	QVM:2017:23:0040	Arthropoda	Diplopoda	Spirostreptida	Cambalidae	Tasmanocambala	tasmanica	Tasmanocambala tasmanica Mesibov, 2019		1 male	Waddamana junction	Australia	Tasmania	-42.1181	146.7582	WGS84	100	label data	R. Mesibov		DP 799 369 (55G 479900 5336900)	AGD66		A. Richardson		1993-01-27
Queen Victoria Museum and Art Gallery, Launceston	QVM:2017:23:0048	Arthropoda	Diplopoda	Spirostreptida	Cambalidae	Tasmanocambala	tasmanica	Tasmanocambala tasmanica Mesibov, 2019		1 male, 1 female	Buffalo Brook	Australia	Tasmania	-41.7394	147.5883	WGS84	100	QVMAG records	R. Mesibov		EP 488 788 (55G 548800 5378800)	AGD66	360	R. D'Orazio | T. Kingston		1993-10-19
Queen Victoria Museum and Art Gallery, Launceston	QVM:2017:23:0055	Arthropoda	Diplopoda	Spirostreptida	Cambalidae	Tasmanocambala	tasmanica	Tasmanocambala tasmanica Mesibov, 2019		1 male, 2 females	on 'Aplico' property	Australia	Tasmania	-41.4819	147.3847	WGS84	100	1:25K TASMAP	R. Mesibov		EQ 320 075 (55G 532000 5407500)	AGD66	590	R. Mesibov | T. Moule		1995-11-19
Queen Victoria Museum and Art Gallery, Launceston	QVM:2017:23:0057	Arthropoda	Diplopoda	Spirostreptida	Cambalidae	Tasmanocambala	tasmanica	Tasmanocambala tasmanica Mesibov, 2019	paratype	1 male	Mt Gnomon	Australia	Tasmania	-41.1739	146.0344	WGS84	100	1:25K TASMAP	R. Mesibov		DQ 189 413 (55G 418900 5441300)	AGD66	450	R. Mesibov		1996-02-14
Queen Victoria Museum and Art Gallery, Launceston	QVM:2017:23:0059	Arthropoda	Diplopoda	Spirostreptida	Cambalidae	Tasmanocambala	tasmanica	Tasmanocambala tasmanica Mesibov, 2019		1 male, 1 female	Little Claytons Rivulet	Australia	Tasmania	-41.2003	146.1917	WGS84	100	1:25K TASMAP	R. Mesibov		DQ 321 385 (55G 432100 5438500)	AGD66	80	R. Mesibov		1996-10-31
Queen Victoria Museum and Art Gallery, Launceston	QVM:2017:23:0060	Arthropoda	Diplopoda	Spirostreptida	Cambalidae	Tasmanocambala	tasmanica	Tasmanocambala tasmanica Mesibov, 2019		1 male	Somerset	Australia	Tasmania	-41.0403	145.8069	WGS84	100	1:25K TASMAP	R. Mesibov		CQ 996 559 (55G 399600 5455900)	AGD66	30	R. Mesibov		1996-11-15
Queen Victoria Museum and Art Gallery, Launceston	QVM:2017:23:0062	Arthropoda	Diplopoda	Spirostreptida	Cambalidae	Tasmanocambala	tasmanica	Tasmanocambala tasmanica Mesibov, 2019		1 male	Beefeater Hill	Australia	Tasmania	-41.5414	146.6094	WGS84	100	1:25K TASMAP	R. Mesibov		DQ 673 009 (55G 467300 5400900)	AGD66	290	R. Mesibov | C. Brockmann		1996-12-02
Queen Victoria Museum and Art Gallery, Launceston	QVM:2017:23:0066	Arthropoda	Diplopoda	Spirostreptida	Cambalidae	Tasmanocambala	tasmanica	Tasmanocambala tasmanica Mesibov, 2019		1 male	Whisky Creek	Australia	Tasmania	-41.1617	146.0644	WGS84	100	1:25K TASMAP	R. Mesibov		DQ 214 427 (55G 421400 5442700)	AGD66	110	R. Mesibov		1997-02-14
Queen Victoria Museum and Art Gallery, Launceston	QVM:2017:23:0067	Arthropoda	Diplopoda	Spirostreptida	Cambalidae	Tasmanocambala	tasmanica	Tasmanocambala tasmanica Mesibov, 2019		1 male	Stony Rises	Australia	Tasmania	-41.3392	146.5531	WGS84	100	1:25K TASMAP	R. Mesibov		DQ 625 233 (55G 462500 5423300)	AGD66	240	R. Mesibov		1997-02-28
Queen Victoria Museum and Art Gallery, Launceston	QVM:2017:23:0081	Arthropoda	Diplopoda	Spirostreptida	Cambalidae	Tasmanocambala	tasmanica	Tasmanocambala tasmanica Mesibov, 2019		2 males	Castle Cary Rivulet	Australia	Tasmania	-41.7072	147.7033	WGS84	100	1:25K TASMAP	R. Mesibov		EP 584 823 (55G 558400 5382300)	AGD66	450	R. Mesibov | K. Bonham		1998-12-30
Queen Victoria Museum and Art Gallery, Launceston	QVM:2017:23:0091	Arthropoda	Diplopoda	Spirostreptida	Cambalidae	Tasmanocambala	tasmanica	Tasmanocambala tasmanica Mesibov, 2019	paratypes	3 males, 3 females	Mt Gnomon car park	Australia	Tasmania	-41.1775	146.0285	WGS84	25	LISTmap	R. Mesibov				300	R. Mesibov		2017-02-05
Queen Victoria Museum and Art Gallery, Launceston	QVM:2017:23:0132	Arthropoda	Diplopoda	Spirostreptida	Cambalidae	Tasmanocambala	tasmanica	Tasmanocambala tasmanica Mesibov, 2019		1 male, 1 female	Blacks Creek	Australia	Tasmania	-41.9562	148.0856	WGS84	25	GPS	R. Mesibov				40	R. Mesibov		2017-06-10
Queen Victoria Museum and Art Gallery, Launceston	QVM:2017:23:0181	Arthropoda	Diplopoda	Spirostreptida	Cambalidae	Tasmanocambala	tasmanica	Tasmanocambala tasmanica Mesibov, 2019		4 females	Browns Caves Creek - Chauncy Vale Wildife Sanctuary	Australia	Tasmania	-42.6136	147.2670	WGS84	100	label data	R. Mesibov		[55G] 521900 5282050	GDA94	200	K. Bonham	litter on large rock in riparian dogwood	2017-06-04
Queen Victoria Museum and Art Gallery, Launceston	QVM:2017:23:0182	Arthropoda	Diplopoda	Spirostreptida	Cambalidae	Tasmanocambala	tasmanica	Tasmanocambala tasmanica Mesibov, 2019		3 females	Waterfall Bay Track	Australia	Tasmania	-43.0576	147.9468	WGS84	100	label data	R. Mesibov		[55G] 577103 5232355	GDA94	60	K. Bonham	under log in open wettish forest	2016-03-05
Queen Victoria Museum and Art Gallery, Launceston	QVM:2017:23:0240	Arthropoda	Diplopoda	Spirostreptida	Cambalidae	Tasmanocambala	tasmanica	Tasmanocambala tasmanica Mesibov, 2019		1 male	Inglis River	Australia	Tasmania	-41.0937	145.6005	WGS84	25	GPS	R. Mesibov				80	R. Mesibov		2017-11-12
Queen Victoria Museum and Art Gallery, Launceston	QVM:2018:23:0031	Arthropoda	Diplopoda	Spirostreptida	Cambalidae	Tasmanocambala	tasmanica	Tasmanocambala tasmanica Mesibov, 2019		1 male	Grahams Road - Mt Rumney	Australia	Tasmania	-42.8515	147.4435	WGS84	25	label data	R. Mesibov		55G 536236 5255575	GDA94	150	K. Bonham		2017-10-08
Queen Victoria Museum and Art Gallery, Launceston	QVM:2018:23:0035	Arthropoda	Diplopoda	Spirostreptida	Cambalidae	Tasmanocambala	tasmanica	Tasmanocambala tasmanica Mesibov, 2019		1 male, 2 females	Windsong	Australia	Tasmania	-42.3498	147.9174	WGS84	25	label data	R. Mesibov		42.34985S 147.91737E	WGS84	40	K. Bonham		2017-10-24
Queen Victoria Museum and Art Gallery, Launceston	QVM:2018:23:0036	Arthropoda	Diplopoda	Spirostreptida	Cambalidae	Tasmanocambala	tasmanica	Tasmanocambala tasmanica Mesibov, 2019		2 males, 2 females	Windsong	Australia	Tasmania	-42.3507	147.9192	WGS84	25	label data	R. Mesibov		42.35067S 147.91920E	WGS84	20	K. Bonham		2017-10-24
Queen Victoria Museum and Art Gallery, Launceston	QVM:2018:23:0075	Arthropoda	Diplopoda	Spirostreptida	Cambalidae	Tasmanocambala	tasmanica	Tasmanocambala tasmanica Mesibov, 2019		4 males, 5 females	Wielangta Road S of Sandspit River	Australia	Tasmania	-42.7224	147.8398	WGS84	25	GPS+LISTmap	R. Mesibov				310	R. Mesibov | T. Pleines | H. Zurcher	leaf, bark and woody litter, soil	2018-06-16
Queen Victoria Museum and Art Gallery, Launceston	QVM:2018:23:0096	Arthropoda	Diplopoda	Spirostreptida	Cambalidae	Tasmanocambala	tasmanica	Tasmanocambala tasmanica Mesibov, 2019		1 male, 1 female	Old Coach Road	Australia	Tasmania	-41.8328	148.0137	WGS84	25	GPS	R. Mesibov				260	R. Mesibov		2018-08-14
Queen Victoria Museum and Art Gallery, Launceston	QVM:2018:23:0116	Arthropoda	Diplopoda	Spirostreptida	Cambalidae	Tasmanocambala	tasmanica	Tasmanocambala tasmanica Mesibov, 2019	holotype	1 male	Mt Gnomon	Australia	Tasmania	-41.1777	146.0289	WGS84	25	LISTmap	R. Mesibov				290	R. Mesibov	leaf litter	2016-04-16
Queen Victoria Museum and Art Gallery, Launceston	QVM:23:25050	Arthropoda	Diplopoda	Spirostreptida	Cambalidae	Tasmanocambala	tasmanica	Tasmanocambala tasmanica Mesibov, 2019		1 male	Blythe River	Australia	Tasmania	-41.0914	145.9656	WGS84	100	1:25K TASMAP	R. Mesibov		DQ 130 504 (55G 413000 5450400)	AGD66	60	R. Mesibov | K. Bonham		2004-03-06
Queen Victoria Museum and Art Gallery, Launceston	QVM:23:53892	Arthropoda	Diplopoda	Spirostreptida	Cambalidae	Tasmanocambala	tasmanica	Tasmanocambala tasmanica Mesibov, 2019		2 males	Oppenheims Road	Australia	Tasmania	-41.2386	146.5297	WGS84	25	Google Earth	R. Mesibov				100	R. Mesibov		2015-05-22
Queen Victoria Museum and Art Gallery, Launceston	QVM:23:54262	Arthropoda	Diplopoda	Spirostreptida	Cambalidae	Tasmanocambala	tasmanica	Tasmanocambala tasmanica Mesibov, 2019		1 male	Bellana Creek	Australia	Tasmania	-41.4728	146.1306	WGS84	100	1:25K TASMAP	R. Mesibov		DQ 273 082 (55G 427300 5408200)	AGD66	180	R. Mesibov		1996-01-28
Queen Victoria Museum and Art Gallery, Launceston	QVM:23:54325	Arthropoda	Diplopoda	Spirostreptida	Cambalidae	Tasmanocambala	tasmanica	Tasmanocambala tasmanica Mesibov, 2019		2 males	Gog Range	Australia	Tasmania	-41.4961	146.3556	WGS84	100	1:25K TASMAP	R. Mesibov		DQ 461 058 (55G 446100 5405800)	AGD66	530	R. Mesibov | T. Scarborough		1991-12-16
Queen Victoria Museum and Art Gallery, Launceston	QVM:23:54327	Arthropoda	Diplopoda	Spirostreptida	Cambalidae	Tasmanocambala	tasmanica	Tasmanocambala tasmanica Mesibov, 2019		3 males	Kenzies Hill	Australia	Tasmania	-41.4753	146.3558	WGS84	100	1:25K TASMAP	R. Mesibov		DQ 461 081 (55G 446100 5408100)	AGD66	290	R. Mesibov | T. Scarborough		1991-12-18
Queen Victoria Museum and Art Gallery, Launceston	QVM:23:54329	Arthropoda	Diplopoda	Spirostreptida	Cambalidae	Tasmanocambala	tasmanica	Tasmanocambala tasmanica Mesibov, 2019		2 males, 1 female	Kenzies Hill	Australia	Tasmania	-41.4744	146.3569	WGS84	100	1:25K TASMAP	R. Mesibov		DQ 462 082 (55G 446200 5408200)	AGD66	260	R. Mesibov | T. Scarborough		1991-12-18
Queen Victoria Museum and Art Gallery, Launceston	QVM:23:54395	Arthropoda	Diplopoda	Spirostreptida	Cambalidae	Tasmanocambala	tasmanica	Tasmanocambala tasmanica Mesibov, 2019		1 male	Mt Walter	Australia	Tasmania	-42.7292	147.8758	WGS84	100	K. Michaels advice	R. Mesibov		EN 716 687 (55G 571600 5268700)	AGD66	350	G. Blake | K. Michaels	pitfall	1994-11
Queen Victoria Museum and Art Gallery, Launceston	QVM:23:54400	Arthropoda	Diplopoda	Spirostreptida	Cambalidae	Tasmanocambala	tasmanica	Tasmanocambala tasmanica Mesibov, 2019		1 male	Sandspit River	Australia	Tasmania	-42.7069	147.8561	WGS84	100	1:25K TASMAP	R. Mesibov		EN 700 712 (55G 570000 5271200)	AGD66	230	R. Mesibov		1991-07-31
Queen Victoria Museum and Art Gallery, Launceston	QVM:23:54461	Arthropoda	Diplopoda	Spirostreptida	Cambalidae	Tasmanocambala	tasmanica	Tasmanocambala tasmanica Mesibov, 2019	paratypes	2 males, 4 females	Mt Gnomon	Australia	Tasmania	-41.1777	146.0289	WGS84	25	LISTmap	R. Mesibov				290	R. Mesibov	leaf litter	2016-04-16
Queen Victoria Museum and Art Gallery, Launceston	QVM:23:54462	Arthropoda	Diplopoda	Spirostreptida	Cambalidae	Tasmanocambala	tasmanica	Tasmanocambala tasmanica Mesibov, 2019		3 males	Thirteen Mile Road	Australia	Tasmania	-41.3122	146.1457	WGS84	25	GPS | LISTmap	R. Mesibov				350	R. Mesibov		2016-04-26
Queen Victoria Museum and Art Gallery, Launceston	QVM:23:54463	Arthropoda	Diplopoda	Spirostreptida	Cambalidae	Tasmanocambala	tasmanica	Tasmanocambala tasmanica Mesibov, 2019		2 males, 2 females	Lake Paloona Road	Australia	Tasmania	-41.2851	146.2548	WGS84	25	GPS | LISTmap	R. Mesibov				160	R. Mesibov		2016-04-22
Queen Victoria Museum and Art Gallery, Launceston	QVM:23:54464	Arthropoda	Diplopoda	Spirostreptida	Cambalidae	Tasmanocambala	tasmanica	Tasmanocambala tasmanica Mesibov, 2019		2 males, 2 females	Lake Paloona Road	Australia	Tasmania	-41.2886	146.2516	WGS84	25	GPS | LISTmap	R. Mesibov				150	R. Mesibov		2016-04-22
Queen Victoria Museum and Art Gallery, Launceston	QVM:23:54525	Arthropoda	Diplopoda	Spirostreptida	Cambalidae	Tasmanocambala	tasmanica	Tasmanocambala tasmanica Mesibov, 2019		2 females	Chauncy Vale Wildlife Sanctuary	Australia	Tasmania	-42.6134	147.2649	WGS84	25	GPS | LISTmap	R. Mesibov				210	R. Mesibov		2016-06-19
Queen Victoria Museum and Art Gallery, Launceston	QVM:23:54530	Arthropoda	Diplopoda	Spirostreptida	Cambalidae	Tasmanocambala	tasmanica	Tasmanocambala tasmanica Mesibov, 2019		1 male, 4 females	Hylands Road	Australia	Tasmania	-42.9378	147.8932	WGS84	50	GPS | LISTmap	R. Mesibov				110	R. Mesibov		2016-06-19
Queen Victoria Museum and Art Gallery, Launceston	QVM:23:54535	Arthropoda	Diplopoda	Spirostreptida	Cambalidae	Tasmanocambala	tasmanica	Tasmanocambala tasmanica Mesibov, 2019		1 male, 1 female	Fortescue Bay Road	Australia	Tasmania	-43.1110	147.8966	WGS84	50	LISTmap	R. Mesibov				190	R. Mesibov		2016-06-20
Queen Victoria Museum and Art Gallery, Launceston	QVM:23:54543	Arthropoda	Diplopoda	Spirostreptida	Cambalidae	Tasmanocambala	tasmanica	Tasmanocambala tasmanica Mesibov, 2019		3 females	Roaring Beach Road	Australia	Tasmania	-43.0730	147.6774	WGS84	25	GPS | LISTmap	R. Mesibov				90	R. Mesibov		2016-06-20
Queen Victoria Museum and Art Gallery, Launceston	QVM:23:54547	Arthropoda	Diplopoda	Spirostreptida	Cambalidae	Tasmanocambala	tasmanica	Tasmanocambala tasmanica Mesibov, 2019		1 male	Montgomery Road	Australia	Tasmania	-42.6863	147.7111	WGS84	50	GPS | LISTmap	R. Mesibov				330	R. Mesibov	private property	2016-06-21
Queen Victoria Museum and Art Gallery, Launceston	QVM:2017:23:0018	Arthropoda	Diplopoda	Spirostreptida	Cambalidae	Tasmanocambala	taylori	Tasmanocambala taylori Mesibov, 2019		2 males	Bob Smiths Gully - Flinders Island	Australia	Tasmania	-40.2025	148.1142	WGS84	250	1:100K TASMAP	R. Mesibov		ER 947 490 (55G 594700 5549000)	AGD66	100	R. Mesibov		1988-09-01
Queen Victoria Museum and Art Gallery, Launceston	QVM:2017:23:0019	Arthropoda	Diplopoda	Spirostreptida	Cambalidae	Tasmanocambala	taylori	Tasmanocambala taylori Mesibov, 2019		3 males, 1 female	Cronleys Creek - Flinders Island	Australia	Tasmania	-40.2397	148.0736	WGS84	250	1:100K TASMAP	R. Mesibov		ER 912 449 (55G 591200 5544900)	AGD66	100	R. Mesibov		1988-09-02
Queen Victoria Museum and Art Gallery, Launceston	QVM:2017:23:0041	Arthropoda	Diplopoda	Spirostreptida	Cambalidae	Tasmanocambala	taylori	Tasmanocambala taylori Mesibov, 2019	paratypes	2 females	Badger Hill - Flinders Island	Australia	Tasmania	-40.0275	148.0233	WGS84	100	R. Taylor advice	R. Mesibov		ER 872 685 (55G 587200 5568500)	AGD66	200	R.J. Taylor		1993-08-31
Queen Victoria Museum and Art Gallery, Launceston	QVM:2017:23:0042	Arthropoda	Diplopoda	Spirostreptida	Cambalidae	Tasmanocambala	taylori	Tasmanocambala taylori Mesibov, 2019		2 males, 5 females, 3 juveniles	Lucks Hill - Flinders Island	Australia	Tasmania	-40.0458	148.0822	WGS84	100	R. Taylor advice	R. Mesibov		ER 922 664 (55G 592200 5566400)	AGD66	260	R.J. Taylor		1993-09-01
Queen Victoria Museum and Art Gallery, Launceston	QVM:2017:23:0043	Arthropoda	Diplopoda	Spirostreptida	Cambalidae	Tasmanocambala	taylori	Tasmanocambala taylori Mesibov, 2019		1 male	Pats River - Flinders Island	Australia	Tasmania	-40.0572	148.0378	WGS84	100	R. Taylor advice	R. Mesibov		ER 884 652 (55G 588400 5565200)	AGD66	60	R.J. Taylor		1993-09-01
Queen Victoria Museum and Art Gallery, Launceston	QVM:2017:23:0044	Arthropoda	Diplopoda	Spirostreptida	Cambalidae	Tasmanocambala	taylori	Tasmanocambala taylori Mesibov, 2019		5 females	Brougham Sugarloaf - Flinders Island	Australia	Tasmania	-40.0439	148.0025	WGS84	100	R. Taylor advice	R. Mesibov		ER 854 667 (55G 585400 5566700)	AGD66	140	R.J. Taylor		1993-09-02
Queen Victoria Museum and Art Gallery, Launceston	QVM:2017:23:0045	Arthropoda	Diplopoda	Spirostreptida	Cambalidae	Tasmanocambala	taylori	Tasmanocambala taylori Mesibov, 2019		8 females	Gambles Creek - Flinders Island	Australia	Tasmania	-40.0367	148.0069	WGS84	100	R. Taylor advice	R. Mesibov		ER 858 675 (55G 585800 5567500)	AGD66	120	R.J. Taylor		1993-09-02
Queen Victoria Museum and Art Gallery, Launceston	QVM:2017:23:0046	Arthropoda	Diplopoda	Spirostreptida	Cambalidae	Tasmanocambala	taylori	Tasmanocambala taylori Mesibov, 2019		1 female	Brougham Sugarloaf - Flinders Island	Australia	Tasmania	-40.0378	147.9719	WGS84	100	R. Taylor advice	R. Mesibov		ER 828 674 (55G 582800 5567400)	AGD66	220	R.J. Taylor		1993-09-03
Queen Victoria Museum and Art Gallery, Launceston	QVM:2018:23:0115	Arthropoda	Diplopoda	Spirostreptida	Cambalidae	Tasmanocambala	taylori	Tasmanocambala taylori Mesibov, 2019	holotype	1 male	Badger Hill - Flinders Island	Australia	Tasmania	-40.0275	148.0233	WGS84	100	R. Taylor advice	R. Mesibov		ER 872 685 (55G 587200 5568500)	AGD66	200	R.J. Taylor		1993-08-31
Queen Victoria Museum and Art Gallery, Launceston	QVM:23:25617	Arthropoda	Diplopoda	Spirostreptida	Cambalidae	Tasmanocambala	taylori	Tasmanocambala taylori Mesibov, 2019		2 males	Fannings Creek - Flinders Island	Australia	Tasmania	-40.2308	148.1408	WGS84	50	label data	R. Mesibov		55G 596940 5545820	AGD66		S. Harris | S. Underwood		2000-04
Queen Victoria Museum and Art Gallery, Launceston	QVM:23:25619	Arthropoda	Diplopoda	Spirostreptida	Cambalidae	Tasmanocambala	taylori	Tasmanocambala taylori Mesibov, 2019		1 male	Fannings Creek - Flinders Island	Australia	Tasmania	-40.2311	148.1356	WGS84	250	1:100K TASMAP	R. Mesibov		ER 965 458 (55G 596500 5545800)	AGD66	160	R. Mesibov		1988-09-01
Queen Victoria Museum and Art Gallery, Launceston	QVM:23:46448	Arthropoda	Diplopoda	Spirostreptida	Cambalidae	Tasmanocambala	taylori	Tasmanocambala taylori Mesibov, 2019		1 male	Prime Seal Island	Australia	Tasmania	-40.0814	147.7508	WGS84	25	K. Bonham advice	R. Mesibov		55G 564004 5562946	GDA94		K. Bonham | A. Throssell	Mature shrubby heath - P8E pit	2008-10-18
Queen Victoria Museum and Art Gallery, Launceston	QVM:23:46449	Arthropoda	Diplopoda	Spirostreptida	Cambalidae	Tasmanocambala	taylori	Tasmanocambala taylori Mesibov, 2019		1 male, 1 female	Prime Seal Island	Australia	Tasmania	-40.0836	147.7564	WGS84	25	K. Bonham advice	R. Mesibov		55G 564490 5562697	GDA94		DPIW Prime Seal Expedition personnel	Eucalypt remnant amid casuarina forest - hand coll	2008-10-18
Queen Victoria Museum and Art Gallery, Launceston	QVM:23:46450	Arthropoda	Diplopoda	Spirostreptida	Cambalidae	Tasmanocambala	taylori	Tasmanocambala taylori Mesibov, 2019		1 male, 1 female	Prime Seal Island	Australia	Tasmania	-40.0533	147.7700	WGS84	25	K. Bonham advice	R. Mesibov		55G 565675 5566031	GDA94		K. Bonham	Teatree/bursaria scrub around cave - HC5 hand coll	2008-10-15
Queen Victoria Museum and Art Gallery, Launceston	QVM:23:46451	Arthropoda	Diplopoda	Spirostreptida	Cambalidae	Tasmanocambala	taylori	Tasmanocambala taylori Mesibov, 2019		3 males, 2 females	Prime Seal Island	Australia	Tasmania	-40.0833	147.7561	WGS84	25	K. Bonham advice	R. Mesibov		55G 564460 5562732	GDA94		K. Bonham	Eucalypt remnant amid casuarina forest - HB15 hand coll	2008-10-18
Queen Victoria Museum and Art Gallery, Launceston	QVM:23:54037	Arthropoda	Diplopoda	Spirostreptida	Cambalidae	Tasmanocambala	taylori	Tasmanocambala taylori Mesibov, 2019		6 females	Walkers Lookout Road - Flinders Island	Australia	Tasmania	-40.0558	148.0717	WGS84	25	GPS | LISTmap	R. Mesibov		40°03'21"S 148°04'18"E	WGS84	330	R. Mesibov		2015-10-13
Tasmanian Museum and Art Gallery, Hobart	J5882	Arthropoda	Diplopoda	Spirostreptida	Cambalidae	Tasmanocambala	taylori	Tasmanocambala taylori Mesibov, 2019		1 male, 11 females	North Pats River - Flinders Island	Australia	Tasmania	-40.0817	148.0197	WGS84	2000	LISTmap	R. Mesibov					J.S. Whinray		1975-05-21
Queen Victoria Museum and Art Gallery, Launceston	QVM:2018:23:0118	Arthropoda	Diplopoda	Spirostreptida	Iulomorphidae	Talomius	weldensis	Talomius weldensis Mesibov, 2019	holotype	1 male	Mt Weld transect - 600m	Australia	Tasmania	-42.9981	146.6167	WGS84	100	M. Driessen advice	R. Mesibov		55G 468762 5239322	GDA94	600	M. Driessen | N. Doran	pitfall	2012-03-28
Queen Victoria Museum and Art Gallery, Launceston	QVM:23:54522	Arthropoda	Diplopoda	Spirostreptida	Iulomorphidae	Talomius	weldensis	Talomius weldensis Mesibov, 2019	paratypes	2 males	Mt Weld transect - 600m	Australia	Tasmania	-42.9981	146.6167	WGS84	100	M. Driessen advice	R. Mesibov		55G 468762 5239322	GDA94	600	M. Driessen | N. Doran	pitfall	2012-03-28
